# Supplementary material for: Thousands of trait-specific KASP markers designed for diverse breeding applications in rice (Oryza sativa)
Source: G3 (Bethesda). 2024 Nov 1;15(1):jkae251. doi: 10.1093/g3journal/jkae251 (PMC11708223; doi:10.1093/g3journal/jkae251)
Supplement: jkae251_Supplementary_Data [file jkae251_supplementary_data.zip]

Archive with 4 entries (4 files):
- File_S1_G3-2024-405461.pdf
- File_S2_G3-2024-405461.xlsx
- File_S3_G3-2024-405461.pdf
- Supplemental_Material_Legends_G3-2024-405461.docx
