# Supplementary material for: Thousands of trait-specific KASP markers designed for diverse breeding applications in rice (Oryza sativa)
Source: G3 (Bethesda). 2024 Nov 1;15(1):jkae251. doi: 10.1093/g3journal/jkae251 (PMC11708223; doi:10.1093/g3journal/jkae251)
Supplement: jkae251_Supplementary_Data [file jkae251_supplementary_data.zip › File_S2_G3-2024-405461.xlsx]

## Sheet: Supp File S1 details
Supplementary File S2	Steele K.A., Quinton-Tulloch M., Vyas D. & Witcombe J.R., 2024, G3: Genes|Genomes|Genetics	Note
Table A	Details of 129 rice genomes and their EBI Accession Numbers
Table B	Summary of Bangor University (BU) and 3k RGP genomes data
Table C	Locations of 5274 C6IAR in three reference genomes
Table D	Filtering outcomes of C6IAR for KASP designs
Table E	Locations of 17,924 Gramene microsatellite markers in three reference genomes
Table F	Details of 5028 KASP designs with associated target genes or markers selected for validation tests in 178 rice genotypes
Table G	The number (1-5) of KASP designs included for 1079 target genes or markers
Table H	Details of 178 varieties used for genotyping and population analysis
Table I	Summary of validation data for 3366 KASP
Table J	Genotype calls of 178 varieties tested with 3366 KASP (599,148 data points)	colours denote genotypes
Table K	4985 KASP design targets with their locations in R498 and Nipponbare and nearest SSR markers
Table L	Comparison between sequenced and genotyped alleles (sub-set of 43,758 data points) for 13 lines and 3366 markers	colours denote agreement/disagreement
Table M	Example output files for two searches for KASP assays using the BU/LGC+ Rice KASP Database

## Sheet: Table A
Variety ID	Country of origin	Variety group	Source	Project_Acc	Sample_Acc	Experiment_Acc	Run_acc	Alignment rate against R498 reference genome (%)	Coverage (%)	Average depth	No. of target variations identified
104 Upla	Argentina	Indica	IRRI	PRJEB6180	ERS468624	ERX593177	ERR636660	89.14	88.21	12.89	2023173
Agepdaujsecan	USSR	Indica	IRRI	PRJEB6180	ERS468292	ERX565599	ERR608828	92.49	91.41	10.37	1063510
Albania Rice	Albania	Temperate japonica	MC	PRJEB6180	ERS470251	ERX579775	ERR623004	86.28	87.32	15.32	2108348
Altamira 9	Nicaragua	Indica	IRRI	PRJEB6180	ERS468299	ERX564167	ERR607396	93.36	92.56	12.38	938519
Ambarikori	Africa	Indica	IRRI	PRJEB6180	ERS469384	ERX578865	ERR622094	92.72	91.88	14.8	978346
Anadi White	Nepal	Indica	IRRI	PRJEB6180	ERS468802	ERX587239	ERR630469	93.74	92.17	16.54	1063366
ARC 15088	India	Intermediate type	IRRI	PRJEB6180	ERS468091	ERX573312	ERR616541	92.87	92.29	10.08	934316
Arlesienne	France	Intermediate type	IRRI	PRJEB6180	ERS468632	ERX593543	ERR637026	88.87	87.15	15.46	2124781
Augustza	Hungary	Temperate japonica	IRRI	PRJEB6180	ERS468520	ERX593555	ERR637038	88.92	85.14	10.87	1987587
Aus 344	Bangladesh	Aus/boro	IRRI	PRJEB6180	ERS469860	ERX563318	ERR606547	87.65	90.81	13.09	1610200
Aus 78-62	Gambia	Indica	IRRI	PRJEB6180	ERS468283	ERX565417	ERR608646	93.44	93.73	29.39	1132195
Azucena	Phillipines	Tropical japonica	IRMBN	PRJEB6180	ERS470516	ERX583147	ERR626376	89.12	88.76	15.26	1927497
B 78-S81	Brunei Darussalam	Indica	IRRI	PRJEB6180	ERS468089	ERX573280	ERR616509	93.58	92.79	12.01	986680
Bala	India	Indica	IRMBN	PRJEB6180	ERS470552	ERX576307	ERR619536	87.54	89.55	11.96	1032322
Bamoa A75	Mexico	Indica	IRRI	PRJEB6180	ERS468132	ERX594693	ERR638248	93.69	92.55	12.26	929647
Basmati	India	Indica	IRMBN	PRJEB6180	ERS470714	ERX578451	ERR621680	94.15	92.98	13.01	954705
Basmati 1	Pakistan	Basmati/sadri	IRRI	PRJEB6180	ERS467909	ERX570947	ERR614176	90	86.88	10.24	1694729
Batu	Malaysia	Indica	IRRI	PRJEB6180	ERS468239	ERX564645	ERR607874	93.6	93.54	25.62	1114946
Berenj 1277 S	Afghanistan	Japonica	IRRI	PRJEB6180	ERS467817	ERX571259	ERR614488	88.35	88.25	10.96	1783048
Bergreis	Austria	Tropical japonica	IRRI	PRJEB6180	ERS468369	ERX571247	ERR614476	87.75	86.23	12.19	2067253
Bohoto Baloochestan	Iran	Basmati/sadri	IRRI	PRJEB6180	ERS468143	ERX571339	ERR614568	87.55	91.92	10.26	902861
Buli Inia	Chile	Basmati/sadri	IRRI	PRJEB6180	ERS467900	ERX571689	ERR614918	89.17	85.81	12.32	2015864
Carolino Blanco	Peru	Temperate japonica	IRRI	PRJEB6180	ERS468459	ERX564209	ERR607438	89.5	88.77	13.18	2018930
CEA 3	Paraguay	Indica	IRRI	PRJEB6180	ERS468184	ERX571695	ERR614924	92.63	92.37	13.91	909496
Chawal	Pakistan	Intermediate type	IRRI	PRJEB6180	ERS467816	ERX571193	ERR614422	82.63	84.03	6.15	1211529
Chhomromg	Nepal	Indica	IRMBN	PRJEB6180	ERS470744	ERX618113	ERR661837	92.4	91.83	15.61	755868
Chiayi-Wu-Ko	Taiwan	Indica	IRRI	PRJEB6180	ERS468867	ERX588048	ERR631278	94.01	93.93	29.19	1123352
Chundi	India	Indica	IRRI	PRJEB6180	ERS468900	ERX588640	ERR631870	91.46	92.38	30.86	1816357
Clot	Spain	Temperate japonica	IRRI	PRJEB6180	ERS468489	ERX593255	ERR636738	89.17	86.41	13.96	2090792
CO 39	India	Indica	IRRI	PRJEB6180	ERS467874	ERX570802	ERR614031	91.3	90.29	9.45	901180
CT 9737-6-1-1-2-2P-M	Colombia	Indica	IRRI	PRJEB6180	ERS467923	ERX571797	ERR615026	90.74	92.14	16.86	1132517
Dechangbyeo	South Korea	Intermediate type	IRRI	PRJEB6180	ERS468864	ERX588002	ERR631232	88.65	88.31	29.34	2343000
Derawa	Nepal	Temperate japonica	IRRI	PRJEB6180	ERS468847	ERX587759	ERR630989	93.82	94.88	43.83	1246854
Dissi	Cameroon	Indica	IRRI	PRJEB6180	ERS469332	ERX583607	ERR626836	92.96	89.74	7.7	737046
Dissigbe	Guinea	Indica	IRRI	PRJEB6180	ERS468886	ERX588402	ERR631632	93.92	94.62	42.54	1123073
Doc Phung D 12	Vietnam	Indica	IRRI	PRJEB6180	ERS468280	ERX565331	ERR608560	93.09	92.04	13.91	1072264
Dorella	Italy	Indica	IRRI	PRJEB6180	ERS468548	ERX564475	ERR607704	89.59	87.9	14.26	2083883
ES021 Straw	Tanzania	Indica	IRRI	PRJEB6180	ERS468248	ERX564869	ERR608098	93.92	92.75	14.53	894443
Ex Ebokozuru	Nigeria	Indica	IRRI	PRJEB6180	ERS468229	ERX564119	ERR607348	93.16	92.96	15.9	1025057
F478	China	Indica	IRRI	PRJEB6180	ERS468846	ERX587739	ERR630969	93.53	95.19	52.45	1268713
Facagro 64	Burundi	Indica	IRRI	PRJEB6180	ERS468156	ERX571461	ERR614690	89.21	92.41	27.2	1434389
FL478	Phillipines	Indica	IRMBN	PRJEB6180	ERS470545	ERX576216	ERR619445	93.65	93.31	19.47	996516
Fonaiap 2	Venezuela	Indica	IRRI	PRJEB6180	ERS468300	ERX564173	ERR607402	93.92	92.3	12.03	955959
Fortuna Colorado	Central America	Intermediate type	IRRI	PRJEB6180	ERS469359	ERX578725	ERR621954	89.32	92.15	10.04	1758886
Gambiaka	Burkina Fasso	Indica	IRRI	PRJEB6180	ERS468642	ERX583262	ERR626491	93.65	91.45	10.02	849506
Geant W 7	Netherlands	Tropical japonica	IRRI	PRJEB6180	ERS467812	ERX571271	ERR614500	91.93	88.22	9.49	1234974
Giza 178	Egypt	Indica	IRRI	PRJEB6180	ERS468644	ERX564551	ERR607780	94.51	92.57	13.28	885399
Gogo	Indonesia	Intermediate type	IRRI	PRJEB6180	ERS469547	ERX569871	ERR613100	82.43	91.79	9.95	1310874
Gudura	Nepal	Basmati/sadri	IRRI	PRJEB6180	ERS468805	ERX587251	ERR630481	89.91	88.82	15.17	1955667
Ham Moon	Hong Kong	Indica	IRRI	PRJEB6180	ERS469460	ERX569311	ERR612540	92.12	91.37	21.25	1121616
HD10	Australia	Indica	IRRI	PRJEB6180	ERS468117	ERX594567	ERR638122	93.28	91.94	11.13	1105650
IA Cuba 17	Cuba	Indica	IRRI	PRJEB6180	ERS468186	ERX571707	ERR614936	94.68	92.24	12.31	823974
Icta Motagua	Guatemala	Indica	IRRI	PRJEB6180	ERS468187	ERX571719	ERR614948	92.51	91.85	11.71	956879
IR64-IL	China	Indica	IRMBN	PRJEB6180	ERS470554	ERX576332	ERR619561	94.28	93.11	17.97	864579
IR64a	Phillipines	Indica	IRMBN	PRJEB6180	ERS470689	ERX578131	ERR621360	94.5	91.89	17.28	865961
IRAT 234	French Guiana	Tropical japonica	IRRI	PRJEB6180	ERS468594	ERX570704	ERR613933	88.08	86.96	10.84	1864610
IRAT 335	Bolivia	Japonica	IRRI	PRJEB6180	ERS468609	ERX570710	ERR613939	90.21	89.99	14.7	1830088
IRGA 959-1-2-2F-4-1-4A-6-CA-6X	Brazil	Indica	IRRI	PRJEB6180	ERS468192	ERX571764	ERR614993	94.12	92.4	18.33	1121089
Jado	Nepal	Intermediate type	IRRI	PRJEB6180	ERS468806	ERX587257	ERR630487	90	87.04	11.38	1590217
Jambali	Pakistan	Aus/boro	IRRI	PRJEB6180	ERS467863	ERX573139	ERR616368	85.19	91.46	14.53	1719310
Japones Balilla	Uruguay	Temperate japonica	IRRI	PRJEB6180	ERS468337	ERX565683	ERR608912	87.84	87.81	14.66	2134520
Jati Mani	Indonesia	Indica	IRRI	PRJEB6180	ERS468880	ERX588302	ERR631532	94.93	94.81	36.77	1008305
Jhodi Birun	Bangladesh	Indica	IRRI	PRJEB6180	ERS468048	ERX572943	ERR616172	92.23	92.68	24.7	1163702
Jo Sang Dae Ya	North Korea	Temperate japonica	IRRI	PRJEB6180	ERS468330	ERX565623	ERR608852	88.74	85.35	10.93	1989042
Juma 62	Dominican Republic	Indica	IRRI	PRJEB6180	ERS468188	ERX571725	ERR614954	94.23	92.63	12.32	801546
K 24	Uganda	Indica	MC	PRJEB6180	ERS470257	ERX579857	ERR623086	91.57	93.59	20.73	949558
Kalibajari	India	Basmati/sadri	IRRI	PRJEB6180	ERS468906	ERX588726	ERR631956	91.33	91.31	19.49	1797447
Kasha	Bangladesh	Basmati/sadri	IRRI	PRJEB6180	ERS469210	ERX574909	ERR618138	66.16	89.65	13.32	1762630
Keren Fenho	Guinea-Bissau	Tropical japonica	IRRI	PRJEB6180	ERS468457	ERX564991	ERR608220	89.35	88.49	13.5	2013709
Khao Pawm	Thailand	Indica	IRRI	PRJEB6180	ERS468856	ERX587870	ERR631100	93.09	93.83	35.62	1292885
Khao Pong Aev	Laos	Indica	IRRI	PRJEB6180	ERS468035	ERX572857	ERR616086	92.97	92.85	16.92	1091768
Korr	Liberia	Tropical japonica	IRRI	PRJEB6180	ERS468394	ERX565423	ERR608652	89.98	88.05	11.4	1870330
Kulon	Russia	Tropical japonica	IRRI	PRJEB6180	ERS468547	ERX593489	ERR636972	89.67	86.09	9.59	1837667
Kurulutudu	Sri Lanka	Indica	IRRI	PRJEB6180	ERS467992	ERX572431	ERR615660	93.1	92.76	25.17	1191318
Laldigha	Bangladesh	Temperate japonica	IRRI	PRJEB6180	ERS468698	ERX586581	ERR629811	93.12	91.1	11.95	1079823
Lalka Lal Dhan	Fiji	Indica	IRRI	PRJEB6180	ERS468142	ERX571333	ERR614562	90.17	92.87	23.52	1138582
Lead	Malawi	Indica	IRRI	PRJEB6180	ERS468116	ERX573530	ERR616759	93.88	93.38	10.62	1120867
Makalioka Standard	Madagascar	Indica	IRRI	PRJEB6180	ERS468250	ERX564887	ERR608116	93.16	92.5	19.08	1308559
Malagasy	Zambia	Indica	IRRI	PRJEB6180	ERS468938	ERX568123	ERR611352	93.74	90.97	12.65	1075168
Malagkit Pinelipe	Philippines	Aus/boro	IRRI	PRJEB6180	ERS468899	ERX588620	ERR631850	89.77	90.78	32.67	2260510
Mansara Dhan	Nepal	Aus/boro	IRRI	PRJEB6180	ERS469231	ERX575031	ERR618260	90.69	89.55	9.87	1444497
Maragbe	Burkina Fasso	Indica	IRRI	PRJEB6180	ERS468241	ERX564721	ERR607950	93.58	93.9	32.6	1138139
Marharora	Zimbabwe	Indica	IRRI	PRJEB6180	ERS468839	ERX587633	ERR630863	92.5	92.82	30.57	1493679
Mekenzie Small	Guyana	Indica	IRRI	PRJEB6180	ERS468296	ERX565767	ERR608996	93.56	92.74	15.15	1139011
Melas	Greece	Temperate japonica	IRRI	PRJEB6180	ERS468469	ERX564563	ERR607792	90.28	87.07	12.08	1961801
Moshi	Kenya	Indica	IRRI	PRJEB6180	ERS468965	ERX568699	ERR611928	93.63	94.09	29.57	1087894
Move Mokole	Benin	Indica	IRRI	PRJEB6180	ERS468151	ERX571405	ERR614634	92.84	90.45	9.07	981974
Norin 6	Japan	Temperate japonica	IRRI	PRJEB6180	ERS468320	ERX565063	ERR608292	88.44	87.22	18.57	2247576
Pa Woon	Sierra Leone	Indica	IRRI	PRJEB6180	ERS468752	ERX586927	ERR630157	92.93	90.64	15.93	1048761
Paundri	India	Tropical japonica	IRRI	PRJEB6180	ERS468902	ERX588660	ERR631890	93.01	93.77	29.36	1176627
Pico Negro	Ecuador	Indica	IRRI	PRJEB6180	ERS467843	ERX571523	ERR614752	92.12	90.53	14.79	1173696
Polizesti 28	Bulgaria	Temperate japonica	IRRI	PRJEB6180	ERS468482	ERX593387	ERR636870	89.46	88.35	14.56	2249984
Pulut Bongo	Indonesia	Japonica	IRRI	PRJEB6180	ERS469803	ERX562794	ERR606023	88.52	88.44	12.87	1823255
Pusa Basmati 1	India	Intermediate type	IRMBN	PRJEB6180	ERS470695	ERX578205	ERR621434	90.8	86.55	7.39	832929
Riz Indetermine	Niger	Indica	IRRI	PRJEB6180	ERS468146	ERX571363	ERR614592	69.51	90.83	8.01	783050
Sagnade	Senegal	Indica	IRRI	PRJEB6180	ERS468237	ERX564593	ERR607822	93.63	93.57	21.99	1159381
Sahulo Fache Soyo	Indonesia	Tropical japonica	IRRI	PRJEB6180	ERS468450	ERX565551	ERR608780	86.89	89.9	17.13	2098513
Sakazele 538	Ivory Coast	Indica	IRRI	PRJEB6180	ERS468653	ERX564403	ERR607632	94.68	92.88	11.92	759279
SD120 SELN CI 12320	Haiti	Indica	IRRI	PRJEB6180	ERS467868	ERX572264	ERR615493	89.68	87.3	13.4	1950321
Seberang MR77	Mali	Indica	IRRI	PRJEB6180	ERS468575	ERX583456	ERR626685	94.71	92.32	10.15	758340
Shangyipa	Bhutan	Indica	IRRI	PRJEB6180	ERS468866	ERX588028	ERR631258	89.03	89.41	30.04	2315496
Shwe Saba	Myanmar	Indica	IRRI	PRJEB6180	ERS468746	ERX586897	ERR630127	93.29	92	18.99	1126057
SML Acorni	Suriname	Tropical japonica	IRRI	PRJEB6180	ERS467904	ERX573157	ERR616386	92.62	90.97	14.81	1356073
Solay Ghat	Pakistan	Indica	IRRI	PRJEB6180	ERS467865	ERX573434	ERR616663	89.79	89.4	9.86	1253156
Solomon Red Rice	Solomon Islands	Indica	IRRI	PRJEB6180	ERS468297	ERX565779	ERR609008	93.4	92.3	14.26	1087681
Srau Thmor	Cambodia	Indica	IRRI	PRJEB6180	ERS469884	ERX563575	ERR606804	92.34	93.67	27.38	1119796
Tepuke	New Zealand	Temperate japonica	IRRI	PRJEB6180	ERS468339	ERX565707	ERR608936	89	85.87	11.13	2000610
Texas Patna	United States	Intermediate type	IRRI	PRJEB6180	ERS468444	ERX565105	ERR608334	89.59	89.22	15.41	2055836
Timich 108	Romania	Temperate japonica	IRRI	PRJEB6180	ERS468511	ERX593465	ERR636948	88.52	85.26	12.19	2056489
TOC-5430	Panama	Indica	IRRI	PRJEB6180	ERS468153	ERX571423	ERR614652	93.73	91.82	11.08	935157
Tourbe	Chad	Indica	IRRI	PRJEB6180	ERS468129	ERX594663	ERR638218	92.9	92.02	11.28	1007206
Ugaga	Ghana	Indica	IRRI	PRJEB6180	ERS468904	ERX588700	ERR631930	92.46	94.13	32.99	1195845
Valtejo	Portugal	Temperate japonica	IRRI	PRJEB6180	ERS468498	ERX593477	ERR636960	88.45	87.68	17.68	2189283
Vandana	India	Intermediate type	IRMBN	PRJEB6180	ERS470560	ERX576408	ERR619637	89.31	90.51	13.18	984603
WIR 1072	Belgium	Temperate japonica	IRRI	PRJEB6180	ERS467798	ERX571039	ERR614268	87.11	81.86	7.35	1598521
WIR 1951	Georgia	Temperate japonica	IRRI	PRJEB6180	ERS468349	ERX565797	ERR609026	86.48	85.74	12.46	2095718
WIR 884	Norway	Temperate japonica	IRRI	PRJEB6180	ERS468347	ERX565785	ERR609014	52.44	84.32	8.38	1732394
Zinya Kolamba	India	Aus/boro	IRRI	PRJEB6180	ERS468669	ERX586425	ERR629655	93.34	92.85	28.32	1215509
IR64	Nepal	Indica	Bangor University	PRJNA395505	SAMN07407917	SRX3044911	SRR5877436	93.53	96.93	67.64	1030850
IR71033-4-1-127B	IRRI	Indica	Bangor University	PRJNA395505	SAMN07407918	SRX3044910	SRR5877437	92.81	97.19	60.88	1157556
IR65482-4-136-2-2	IRRI	Indica	Bangor University	PRJNA395505	SAMN07407919	SRX3044913	SRR5877434	92.05	96.53	60.24	1189478
IRBB60	Nepal	Indica	Bangor University	PRJNA395505	SAMN07407920	SRX3044912	SRR5877435	94.49	97.43	67.14	818964
Loktantra (NR1487-2-1-2-2-1-1)	Nepal	Indica	Bangor University	PRJNA395505	SAMN07407921	SRX3044907	SRR5877440	95.37	96.49	90.3	1073034
Sunaulo Sugandha	Nepal	Indica	Bangor University	PRJNA395505	SAMN07407922	SRX3044906	SRR5877441	92.08	96.52	62.48	1330508
Anamol Masuli	Nepal	Indica	Bangor University	PRJNA395505	SAMN07407923	SRX3044909	SRR5877438	91.58	96.38	50.56	1256221
Sugandha-1	Nepal	Indica	Bangor University	PRJNA395505	SAMN07407924	SRX3044908	SRR5877439	93.15	96.75	62.93	1073369
Khumal-4	Nepal	Indica	Bangor University	PRJNA395505	SAMN07407925	SRX3044905	SRR5877442	93.21	96.7	60.66	1141120
Ashoka 200F	India	Indica	Bangor University	PRJNA395505	SAMN30964003			93.33	95.92	38.47	1271595
Kalinga III	India	Indica	Bangor University	PRJNA395505	SAMN30964002			91.89	95.96	46.4	1209214

## Sheet: Table B
Source of genome	Number of genomes included	Mean alignment rate against R498 reference genome (%)	Coverage (%)	Average read depth	Variations identified (count)
3k RGP	118	90.5275	90.5864	16.8336	1.38895e+06
Bangor University (BU)	11	93.0445	96.6182	60.7	1.14108e+06
Difference		2.517	6.03183	43.8664	-247870
% Difference		2.70516	6.24295	72.2675	-21.7224

## Sheet: Table C
Cornell_6K_Array_Infinium_Rice (C6AIR)	Equivalent KASP_design_in_database	KASP_validated	R498 Indica	R498 Start	R498 End	Japonica(Nipponbare)	Japonica Start	Japonica End	Indica (old 93-11)	93-11 Start	93-11 End
4806			Chr1	209404	209404	1	192836	192836	1	223401	223401
4824	yes		Chr1	211412	211412	1	194844	194844	1	225409	225409
4831	yes		Chr1	211895	211895	1	195334	195334	1	225892	225892
7925	yes		Chr1	322631	322631	1	306611	306611	1	341526	341526
8144			Chr1	330231	330231	1	315225	315225	1	393028	393028
id1000139			Chr1	366213	366213	1	348351	348351	1	427030	427030
9614	yes		Chr1	389018	389018	1	371149	371149	1	449627	449627
9673	yes		Chr1	393613	393613	1	375814	375814	1	462759	462759
10710			Chr1	433822	433822	1	418761	418761	1	527415	527415
14005	yes		Chr1	533457	533457	1	530130	530130	1	665665	665665
16297	yes		Chr1	630242	630242	1	600073	600073	1	741559	741559
19846			Chr1	709811	709811	1	717702	717702	n/a	n/a	n/a
20215	yes		Chr1	723799	723799	1	729666	729666	1	869535	869535
id1000673	yes		Chr1	737656	737656	1	743351	743351	1	918813	918813
27980	yes		Chr1	877410	877410	1	932866	932866	1	1062351	1062351
31587			Chr1	928479	928479	1	1015503	1015503	1	1087596	1087596
31636			Chr1	931234	931234	1	1018259	1018259	1	1090351	1090351
31684			Chr1	935191	935191	1	1022215	1022215	1	1094308	1094308
id1000955	yes		Chr1	957550	957550	1	1044946	1044946	1	1116477	1116477
id1001073	yes		Chr1	1087810	1087810	1	1175585	1175585	1	1439690	1439690
36726			Chr1	1088315	1088315	1	1176090	1176090	1	1440195	1440195
40539			Chr1	1237967	1237967	1	1325609	1325609	1	1627574	1627574
43902	yes		Chr1	1311268	1311268	1	1410467	1410467	1	1725147	1725147
48214			Chr1	1430494	1430494	1	1532281	1532281	CH398712.1	9287	9287
53162			Chr1	1598453	1598453	1	1699023	1699023	1	2057656	2057656
63511			Chr1	1916378	1916378	1	1982774	1982774	1	2336788	2336788
65060			Chr1	1985362	1985362	1	2017601	2017601	1	2374465	2374465
67873			Chr1	2093386	2093386	1	2094435	2094435	1	2462819	2462819
68081	yes		Chr1	2099418	2099418	1	2100471	2100471	1	2469117	2469117
id1001821			Chr1	2276923	2276923	1	2277961	2277961	1	2682245	2682245
74775			Chr1	2283702	2283702	1	2284907	2284907	1	2689026	2689026
82471			Chr1	2483654	2483654	n/a	n/a	n/a	1	2912495	2912495
82473	yes		Chr1	2483714	2483714	1	2532252	2532252	1	2912556	2912556
85083	yes		Chr1	2555514	2555514	1	2602798	2602798	1	3035210	3035210
87688			Chr1	2633223	2633223	1	2677086	2677086	1	3143539	3143539
88627			Chr1	2658348	2658348	1	2699862	2699862	1	3166878	3166878
89202	yes		Chr1	2685448	2685448	1	2713715	2713715	1	3180922	3180922
id1002158			Chr1	2698200	2698200	1	2726468	2726468	1	3193678	3193678
93970			Chr1	2809656	2809656	1	2836575	2836575	1	3309219	3309219
95013			Chr1	2876064	2876064	1	2865232	2865232	1	3347522	3347522
101887			Chr1	3108053	3108053	1	3088667	3088667	1	3585838	3585838
105375			Chr1	3159322	3159322	1	3184247	3184247	1	3638542	3638542
107507	yes		Chr1	3204990	3204990	1	3236648	3236648	1	3665300	3665300
107614			Chr1	3222445	3222445	1	3238852	3238852	1	3666476	3666476
109354	yes		Chr1	3238897	3238897	1	3284561	3284561	1	3695081	3695081
115078			Chr1	3391365	3391365	1	3434124	3434124	1	3865748	3865748
115511			Chr1	3404152	3404152	1	3440579	3440579	1	3872239	3872239
117345			Chr1	3483870	3483870	1	3506597	3506597	1	3942588	3942588
id1002899	yes		Chr1	3513456	3513456	1	3529691	3529691	1	3965708	3965708
117898			Chr1	3515368	3515368	1	3531609	3531609	1	3967665	3967665
130476			Chr1	3957149	3957149	1	3956519	3956519	1	4424295	4424295
id1003344			Chr1	4007433	4007433	1	4005917	4005917	1	4475098	4475098
132180			Chr1	4012135	4012135	1	4010602	4010602	1	4479790	4479790
135989			Chr1	4168664	4168664	1	4167976	4167976	1	4645127	4645127
id1003505			Chr1	4196748	4196748	1	4207703	4207703	1	4672972	4672972
139591			Chr1	4293031	4293031	1	4299302	4299302	1	4768963	4768963
139967	yes		Chr1	4301575	4301575	1	4307004	4307004	4	27040552	27040552
140078			Chr1	4306673	4306673	1	4312096	4312096	4	27045650	27045650
142539	yes		Chr1	4410640	4410640	1	4423557	4423557	1	4873452	4873452
142868			Chr1	4422469	4422469	1	4435435	4435435	1	4885238	4885238
144359	yes		Chr1	4438982	4438982	1	4486055	4486055	1	4901789	4901789
147907	yes		Chr1	4556052	4556052	1	4624429	4624429	1	5038071	5038071
153297	yes		Chr1	4749297	4749297	1	4823701	4823701	1	5226388	5226388
153572			Chr1	4756710	4756710	1	4831116	4831116	1	5233764	5233764
155330	yes		Chr1	4842373	4842373	1	4916780	4916780	1	5300932	5300932
158806	yes		Chr1	4952554	4952554	1	5026962	5026962	1	5413131	5413131
159604	yes		Chr1	4989718	4989718	1	5064126	5064126	1	5449892	5449892
163177	yes		Chr1	5098199	5098199	1	5168030	5168030	1	5564262	5564262
rd1000052			Chr1	5146458	5146458	1	5211521	5211521	1	5608256	5608256
167505			Chr1	5269743	5269743	1	5324684	5324684	1	5723617	5723617
id1004256	yes		Chr1	5280004	5280004	1	5333883	5333883	1	5733879	5733879
168485			Chr1	5301676	5301676	1	5354306	5354306	1	5751064	5751064
170435			Chr1	5356120	5356120	1	5408523	5408523	1	5807162	5807162
id1004319			Chr1	5390460	5390460	1	5442863	5442863	1	5841370	5841370
173198	yes		Chr1	5458012	5458012	1	5510350	5510350	1	5909079	5909079
9376835			Chr1	5561250	5561250	9	7647167	7647167	1	6000802	6000802
176306			Chr1	5569197	5569197	1	5608892	5608892	1	6008749	6008749
178077			Chr1	5629328	5629328	1	5669147	5669147	1	6080600	6080600
188269	yes		Chr1	5952839	5952839	1	5982772	5982772	1	6426380	6426380
193627			Chr1	6100059	6100059	1	6130240	6130240	1	6572181	6572181
195624	yes		Chr1	6160544	6160544	1	6200385	6200385	1	6632676	6632676
197232	yes		Chr1	6242751	6242751	1	6259021	6259021	1	6706779	6706779
id1005103	yes		Chr1	6569160	6569160	1	6543217	6543217	1	7018106	7018106
206639			Chr1	6585958	6585958	1	6575043	6575043	1	7034824	7034824
207862	yes		Chr1	6617780	6617780	1	6606552	6606552	1	7066588	7066588
wd1000235	yes		Chr1	6632919	6632919	1	6621704	6621704	1	7081630	7081630
209625			Chr1	6664800	6664800	1	6652348	6652348	1	7130089	7130089
214137			Chr1	6851140	6851140	1	6829682	6829682	1	7294472	7294472
id1005232			Chr1	6932341	6932341	1	6901427	6901427	1	7369422	7369422
222467	yes		Chr1	7162705	7162705	1	7116232	7116232	n/a	n/a	n/a
223608	yes		Chr1	7202260	7202260	1	7155401	7155401	1	7668266	7668266
id1005495			Chr1	7209178	7209178	1	7162309	7162309	1	7675184	7675184
id1005511	yes		Chr1	7227246	7227246	1	7180380	7180380	1	7693248	7693248
227502	yes		Chr1	7320015	7320015	1	7269466	7269466	1	7806251	7806251
229857			Chr1	7402810	7402810	1	7352578	7352578	1	7925879	7925879
12461016			Chr1	7453441	7453441	12	11863577	11863577	1	7976506	7976506
231153			Chr1	7459966	7459966	1	7392547	7392547	1	7983030	7983030
232009	yes		Chr1	7489252	7489252	1	7421797	7421797	1	8057421	8057421
id1005815			Chr1	7494854	7494854	1	7427472	7427472	1	8063024	8063024
234519			Chr1	7613324	7613324	1	7535719	7535719	1	8163285	8163285
235500	yes		Chr1	7655503	7655503	1	7578372	7578372	1	8205345	8205345
237468			Chr1	7720101	7720101	1	7630705	7630705	1	8261650	8261650
241969	yes		Chr1	7866010	7866010	1	7778029	7778029	1	8443472	8443472
id1006175			Chr1	7930133	7930133	1	7854101	7854101	1	8505905	8505905
id1006289	yes		Chr1	8265266	8265266	1	8174333	8174333	1	8893166	8893166
252824			Chr1	8271294	8271294	1	8180359	8180359	1	8935888	8935888
255190	yes		Chr1	8359131	8359131	1	8269017	8269017	1	9033144	9033144
255201	yes		Chr1	8359636	8359636	1	8269522	8269522	n/a	n/a	n/a
255699			Chr1	8389302	8389302	1	8299185	8299185	1	9111990	9111990
257670			Chr1	8476171	8476171	1	8385903	8385903	1	9216659	9216659
261116			Chr1	8606405	8606405	1	8510185	8510185	1	9360778	9360778
261556	yes		Chr1	8617839	8617839	1	8521620	8521620	1	9349349	9349349
262361			Chr1	8649954	8649954	1	8553732	8553732	n/a	n/a	n/a
id1006437			Chr1	8682157	8682157	1	8585951	8585951	1	9437639	9437639
id1006604			Chr1	8851048	8851048	1	8760562	8760562	1	9615554	9615554
267954			Chr1	8880451	8880451	1	8789900	8789900	1	9643722	9643722
275011	yes		Chr1	9154294	9154294	1	9063265	9063265	1	9928066	9928066
275443			Chr1	9174003	9174003	1	9082965	9082965	1	9947790	9947790
275952			Chr1	9188014	9188014	1	9096977	9096977	1	9961811	9961811
id1006871	yes		Chr1	9255545	9255545	1	9164508	9164508	1	10076192	10076192
279787	yes		Chr1	9319266	9319266	1	9228185	9228185	1	10148253	10148253
285749			Chr1	9538496	9538496	1	9441458	9441458	1	10386266	10386266
288377			Chr1	9620687	9620687	1	9525117	9525117	1	10463080	10463080
288715			Chr1	9653474	9653474	1	9545084	9545084	1	10473405	10473405
id1007185			Chr1	9787252	9787252	1	9671547	9671547	1	10601988	10601988
294101			Chr1	9877178	9877178	1	9751192	9751192	1	10689845	10689845
298163			Chr1	10032268	10032268	1	9883876	9883876	1	10831961	10831961
rd1000095			Chr1	10159734	10159734	1	10022186	10022186	1	10959385	10959385
303229			Chr1	10200555	10200555	1	10064661	10064661	1	11014705	11014705
304900	yes		Chr1	10226220	10226220	1	10100605	10100605	1	11042473	11042473
308677	yes		Chr1	10405663	10405663	1	10219743	10219743	1	11203671	11203671
311989	yes		Chr1	10542484	10542484	1	10341503	10341503	1	11377122	11377122
312212			Chr1	10549160	10549160	1	10348151	10348151	1	11383798	11383798
312220			Chr1	10549419	10549419	1	10348410	10348410	1	11384057	11384057
321527	yes		Chr1	10814043	10814043	1	10649505	10649505	1	11685339	11685339
324701			Chr1	10903106	10903106	1	10747508	10747508	n/a	n/a	n/a
id1007778	yes		Chr1	10974138	10974138	1	10805290	10805290	1	11803568	11803568
327392	yes		Chr1	11013888	11013888	1	10846090	10846090	1	11843097	11843097
327463			Chr1	11019005	11019005	1	10849444	10849444	1	11848238	11848238
328663			Chr1	11053094	11053094	1	10901154	10901154	n/a	n/a	n/a
329738			Chr1	11098912	11098912	1	10932613	10932613	1	11916349	11916349
id1007933	yes		Chr1	11207194	11207194	1	11021470	11021470	1	12083362	12083362
334361	yes		Chr1	11273370	11273370	1	11088938	11088938	1	12173923	12173923
id1007975	yes		Chr1	11304020	11304020	1	11110274	11110274	1	12190967	12190967
337368			Chr1	11340663	11340663	1	11155283	11155283	1	12230517	12230517
337593	yes		Chr1	11345801	11345801	1	11160425	11160425	1	12235648	12235648
id1008171	yes		Chr1	11747138	11747138	1	11527750	11527750	3	10334059	10334059
353599			Chr1	11783302	11783302	1	11576126	11576126	1	12590059	12590059
357493			Chr1	11911342	11911342	1	11694458	11694458	1	12740831	12740831
359630			Chr1	11960697	11960697	1	11743893	11743893	1	12789837	12789837
361457			Chr1	11999764	11999764	1	11786833	11786833	1	12830231	12830231
368391			Chr1	12152298	12152298	1	11940578	11940578	n/a	n/a	n/a
374355			Chr1	12265715	12265715	1	12075708	12075708	1	13137343	13137343
375698			Chr1	12294792	12294792	1	12110935	12110935	n/a	n/a	n/a
379803	yes		Chr1	12496057	12496057	1	12216652	12216652	1	13280811	13280811
380110			Chr1	12507448	12507448	1	12223195	12223195	n/a	n/a	n/a
rd1000120			Chr1	12881199	12881199	1	12642514	12642514	1	13892198	13892198
394468			Chr1	12917519	12917519	1	12679816	12679816	1	13952644	13952644
id1008679			Chr1	12948210	12948210	1	12710578	12710578	1	13992502	13992502
id1008693			Chr1	12961621	12961621	1	12733173	12733173	1	14005886	14005886
395936			Chr1	12961955	12961955	1	12733506	12733506	1	14006221	14006221
396457			Chr1	12983315	12983315	1	12751022	12751022	1	14032375	14032375
402673			Chr1	13115549	13115549	1	12917528	12917528	1	14221509	14221509
402726	yes		Chr1	13118466	13118466	1	12920447	12920447	1	14224422	14224422
402939	yes		Chr1	13126212	13126212	1	12928822	12928822	1	14232223	14232223
403585			Chr1	13158084	13158084	1	12941687	12941687	1	14344175	14344175
410900	yes		Chr1	13198931	13198931	1	13111532	13111532	1	14393572	14393572
411481			Chr1	13219643	13219643	1	13121543	13121543	1	14432288	14432288
id1008872	yes		Chr1	13380987	13380987	1	13297573	13297573	1	14612988	14612988
438976			Chr1	14203569	14203569	1	13777831	13777831	1	15246644	15246644
439764			Chr1	14217309	14217309	1	13791466	13791466	1	15268011	15268011
447656	yes		Chr1	14448275	14448275	1	13988902	13988902	1	15480008	15480008
459075	yes		Chr1	14674133	14674133	1	14210671	14210671	n/a	n/a	n/a
462706			Chr1	14772799	14772799	1	14314821	14314821	n/a	n/a	n/a
465718			Chr1	14832261	14832261	1	14375630	14375630	1	15945267	15945267
id1009557	yes		Chr1	14897507	14897507	1	14431135	14431135	1	16007471	16007471
468795			Chr1	14920497	14920497	1	14454092	14454092	1	16030485	16030485
id1009664			Chr1	14984919	14984919	1	14508449	14508449	1	16108124	16108124
474376	yes	yes	Chr1	15029775	15029775	1	14579995	14579995	1	16162813	16162813
482027			Chr1	15207651	15207651	1	14736394	14736394	1	16308093	16308093
id1009796	yes	yes	Chr1	15230327	15230327	1	14758915	14758915	1	16337189	16337189
491345	yes		Chr1	15503094	15503094	n/a	n/a	n/a	1	16563630	16563630
491417	yes		Chr1	15505155	15505155	n/a	n/a	n/a	1	16565701	16565701
496750			Chr1	15628654	15628654	n/a	n/a	n/a	1	16720250	16720250
497200			Chr1	15656193	15656193	n/a	n/a	n/a	n/a	n/a	n/a
id1009998	yes		Chr1	15733482	15733482	1	15182378	15182378	1	16830906	16830906
503165			Chr1	15791952	15791952	1	15281228	15281228	n/a	n/a	n/a
509593	yes		Chr1	15931338	15931338	1	15440789	15440789	1	17180651	17180651
513565			Chr1	16054018	16054018	1	15567795	15567795	1	17401336	17401336
520329	yes		Chr1	16207430	16207430	1	15815171	15815171	1	17526041	17526041
rd1000152			Chr1	16353982	16353982	1	15934371	15934371	1	17721308	17721308
528131			Chr1	16468205	16468205	1	16026340	16026340	1	17808381	17808381
531232	yes		Chr1	16540929	16540929	1	16113201	16113201	n/a	n/a	n/a
ud1000744	yes		Chr1	16606131	16606131	1	16157240	16157240	1	18000885	18000885
534107	yes		Chr1	16645164	16645164	1	16202298	16202298	1	18055964	18055964
537329			Chr1	16752557	16752557	1	16280619	16280619	1	18164977	18164977
537515	yes		Chr1	16756790	16756790	1	16284866	16284866	1	18169208	18169208
544923			Chr1	17032227	17032227	1	16518192	16518192	1	18454601	18454601
545608	yes		Chr1	17063870	17063870	1	16535027	16535027	1	18477637	18477637
548164			Chr1	17169657	17169657	1	16596849	16596849	n/a	n/a	n/a
572891	yes		Chr1	17439098	17439098	1	17008280	17008280	1	18646244	18646244
id1010543	yes		Chr1	17834935	17834935	1	17277642	17277642	1	18985968	18985968
584164			Chr1	17861212	17861212	1	17304597	17304597	1	19024373	19024373
587267	yes		Chr1	17940073	17940073	1	17394761	17394761	1	19132661	19132661
587802	yes		Chr1	17967496	17967496	1	17421622	17421622	1	19164977	19164977
587860	yes		Chr1	17971987	17971987	1	17426109	17426109	1	19169468	19169468
588716			Chr1	18041901	18041901	1	17470175	17470175	1	19214025	19214025
591226			Chr1	18136948	18136948	1	17545091	17545091	1	19285990	19285990
591240	yes		Chr1	18137452	18137452	1	17545595	17545595	n/a	n/a	n/a
594997			Chr1	18258395	18258395	1	17678828	17678828	1	19504182	19504182
597011	yes		Chr1	18315680	18315680	1	17743869	17743869	1	19606262	19606262
rd1000172			Chr1	18629470	18629470	1	17929362	17929362	1	19905826	19905826
604307			Chr1	18632906	18632906	1	17933903	17933903	1	19909262	19909262
id1010811	yes		Chr1	18637407	18637407	1	17938403	17938403	1	19913764	19913764
605969			Chr1	18722275	18722275	1	18009098	18009098	1	19989930	19989930
609005	yes		Chr1	18827910	18827910	1	18102213	18102213	1	20088947	20088947
610524	yes		Chr1	18909382	18909382	1	18169566	18169566	1	20170451	20170451
611682			Chr1	18953654	18953654	1	18220395	18220395	1	20246233	20246233
id1011000	yes		Chr1	19057122	19057122	1	18332445	18332445	1	20364688	20364688
rd1000177			Chr1	19147523	19147523	1	18417630	18417630	1	20572814	20572814
619296			Chr1	19191385	19191385	1	18461482	18461482	1	20613406	20613406
621464			Chr1	19227286	19227286	1	18501890	18501890	1	20700948	20700948
1784837			Chr1	19293399	19293399	2	13471345	13471345	1	20809325	20809325
623585			Chr1	19301941	19301941	1	18590220	18590220	1	20819716	20819716
id1011169			Chr1	19312849	19312849	1	18595416	18595416	1	20824818	20824818
634609			Chr1	19606220	19606220	1	18891591	18891591	1	21219716	21219716
637445	yes		Chr1	19680129	19680129	1	18961571	18961571	1	21283949	21283949
637652			Chr1	19689425	19689425	1	18970838	18970838	1	21293258	21293258
638992	yes		Chr1	19736899	19736899	1	19008526	19008526	1	21372975	21372975
642207			Chr1	19891993	19891993	1	19087893	19087893	1	21540196	21540196
646618	yes		Chr1	20015421	20015421	1	19227360	19227360	1	21723174	21723174
647548	yes		Chr1	20044444	20044444	1	19252319	19252319	1	21751805	21751805
id1011561			Chr1	20104442	20104442	1	19308987	19308987	1	21819161	21819161
649376	yes		Chr1	20129032	20129032	1	19334220	19334220	1	21877340	21877340
649460			Chr1	20141579	20141579	1	19336651	19336651	1	21879780	21879780
c1p19383975			Chr1	20188951	20188951	1	19383976	19383976	1	21933537	21933537
660326			Chr1	20440239	20440239	1	19638461	19638461	1	22126431	22126431
660352			Chr1	20441756	20441756	1	19639978	19639978	1	22127949	22127949
rd1000189			Chr1	20485286	20485286	1	19683519	19683519	1	22143339	22143339
662006			Chr1	20492783	20492783	1	19691016	19691016	1	22155295	22155295
666425			Chr1	20612672	20612672	1	19810931	19810931	n/a	n/a	n/a
667344			Chr1	20643798	20643798	1	19840947	19840947	2	15319081	15319081
668696			Chr1	20712928	20712928	1	19910077	19910077	1	22161824	22161824
677182			Chr1	20991621	20991621	1	20188894	20188894	11	8635132	8635132
679467			Chr1	21041803	21041803	1	20238919	20238919	1	22571693	22571693
id1011733	yes		Chr1	21064988	21064988	1	20262103	20262103	n/a	n/a	n/a
rd1000196	yes		Chr1	21120924	21120924	1	20318038	20318038	1	22673190	22673190
681979			Chr1	21132744	21132744	1	20329858	20329858	1	22684969	22684969
682362			Chr1	21148599	21148599	1	20345712	20345712	1	22709699	22709699
684468			Chr1	21214613	21214613	1	20418175	20418175	1	22782014	22782014
685906			Chr1	21254227	21254227	1	20457787	20457787	1	22816185	22816185
693369	yes		Chr1	21502023	21502023	1	20706894	20706894	1	23071123	23071123
696094			Chr1	21581256	21581256	1	20785662	20785662	n/a	n/a	n/a
703931			Chr1	21781821	21781821	1	20990619	20990619	1	23290711	23290711
SNPN1_21010031	yes		Chr1	21802272	21802272	1	21011077	21011077	1	23266019	23266019
705481			Chr1	21857011	21857011	1	21065811	21065811	1	23342133	23342133
707007			Chr1	21898124	21898124	1	21106769	21106769	1	23382035	23382035
707490			Chr1	21909813	21909813	1	21118454	21118454	1	23394941	23394941
id1012165	yes		Chr1	21995782	21995782	1	21203101	21203101	1	23479598	23479598
710406	yes		Chr1	22027105	22027105	1	21267816	21267816	1	23518589	23518589
719595			Chr1	22424467	22424467	1	21629447	21629447	1	23877019	23877019
721027			Chr1	22543828	22543828	1	21675302	21675302	1	23965242	23965242
id1012330			Chr1	22657701	22657701	1	21795198	21795198	1	24099431	24099431
730813			Chr1	22828044	22828044	1	21921100	21921100	1	24239777	24239777
731361			Chr1	22842635	22842635	1	21935687	21935687	1	24254368	24254368
rd1000210	yes		Chr1	22893416	22893416	1	21992455	21992455	1	24331726	24331726
733013	yes		Chr1	22905353	22905353	1	22004437	22004437	1	24348565	24348565
734129			Chr1	22930562	22930562	1	22030659	22030659	n/a	n/a	n/a
743915			Chr1	23182493	23182493	1	22290853	22290853	2	17415901	17415901
745362			Chr1	23215010	23215010	1	22328417	22328417	1	24705471	24705471
id1012746			Chr1	23394583	23394583	1	22494508	22494508	1	24993009	24993009
753735			Chr1	23410468	23410468	1	22523562	22523562	CH398472.1	1061	1061
id1012784			Chr1	23428842	23428842	1	22542841	22542841	1	24944100	24944100
756842	yes		Chr1	23483701	23483701	1	22601215	22601215	1	25083618	25083618
757255	yes		Chr1	23506708	23506708	1	22612838	22612838	1	25099871	25099871
760644			Chr1	23616582	23616582	1	22723681	22723681	1	25229748	25229748
rd1000218			Chr1	23619899	23619899	1	22726998	22726998	1	25235787	25235787
SNPN1_22828195			Chr1	23722004	23722004	1	22829240	22829240	1	25427708	25427708
774425	yes		Chr1	24003187	24003187	1	23084148	23084148	1	25724258	25724258
774607	yes		Chr1	24009539	24009539	1	23091103	23091103	1	25728364	25728364
779469			Chr1	24195483	24195483	1	23240729	23240729	1	25867580	25867580
id1013342	yes		Chr1	24308989	24308989	1	23337346	23337346	1	25970974	25970974
784044			Chr1	24320372	24320372	1	23348983	23348983	n/a	n/a	n/a
6591173			Chr1	24376026	24376026	6	20310544	20310544	1	26065568	26065568
796091			Chr1	24579559	24579559	1	23631287	23631287	1	26369395	26369395
797239			Chr1	24632778	24632778	1	23656773	23656773	1	26415597	26415597
801364			Chr1	24712424	24712424	1	23731002	23731002	1	26543137	26543137
id1013855			Chr1	24858936	24858936	1	23839187	23839187	1	26704276	26704276
814871			Chr1	25059830	25059830	1	24042757	24042757	1	27028539	27028539
815125			Chr1	25079555	25079555	1	24048169	24048169	1	27036231	27036231
815155	yes		Chr1	25081504	25081504	1	24050118	24050118	1	27038180	27038180
817625			Chr1	25135071	25135071	1	24108184	24108184	n/a	n/a	n/a
817845	yes		Chr1	25145580	25145580	1	24118999	24118999	n/a	n/a	n/a
827062			Chr1	25419226	25419226	1	24357077	24357077	1	27375265	27375265
id1014426			Chr1	25451757	25451757	1	24377861	24377861	1	27411302	27411302
833544	yes		Chr1	25642623	25642623	1	24573958	24573958	1	27625644	27625644
835826			Chr1	25725770	25725770	1	24654815	24654815	1	27771558	27771558
836426	yes		Chr1	25733193	25733193	1	24664808	24664808	1	27779309	27779309
839253	yes		Chr1	25801688	25801688	1	24722142	24722142	5	22488765	22488765
839855			Chr1	25813704	25813704	1	24733982	24733982	5	22476954	22476954
id1014819	yes		Chr1	25901566	25901566	1	24818955	24818955	1	27883856	27883856
844704			Chr1	25978699	25978699	1	24883760	24883760	1	27941751	27941751
id1014841			Chr1	25988334	25988334	1	24893163	24893163	1	27974409	27974409
id1014853	yes		Chr1	25992396	25992396	1	24897157	24897157	1	27978478	27978478
id1015006			Chr1	26229925	26229925	1	25139879	25139879	1	28246264	28246264
854218	yes		Chr1	26267880	26267880	1	25178173	25178173	1	28289194	28289194
854955			Chr1	26285434	26285434	1	25195715	25195715	1	6173535	6173535
863795	yes		Chr1	26551021	26551021	1	25412050	25412050	1	28541454	28541454
id1015219	yes		Chr1	26583340	26583340	1	25444219	25444219	1	28577395	28577395
867116	yes		Chr1	26723625	26723625	1	25575937	25575937	1	28722801	28722801
867478	yes		Chr1	26753474	26753474	1	25600912	25600912	1	28753326	28753326
869656			Chr1	26815804	26815804	1	25665584	25665584	1	28830303	28830303
874367			Chr1	26982296	26982296	1	25830612	25830612	1	29055463	29055463
875392			Chr1	27011069	27011069	1	25862320	25862320	1	29083806	29083806
877684			Chr1	27097106	27097106	1	25966530	25966530	1	29167506	29167506
882462	yes		Chr1	27220401	27220401	1	26095782	26095782	1	29315850	29315850
882787	yes		Chr1	27230889	27230889	1	26106280	26106280	1	29328511	29328511
id1015390	yes		Chr1	27307236	27307236	1	26187514	26187514	1	29398948	29398948
id1015417	yes		Chr1	27445767	27445767	1	26339067	26339067	1	29532699	29532699
889314			Chr1	27468089	27468089	1	26374068	26374068	1	29554195	29554195
id1015467			Chr1	27565343	27565343	1	26463706	26463706	1	29676030	29676030
894014	yes		Chr1	27650611	27650611	1	26563781	26563781	1	29756151	29756151
894459	yes		Chr1	27665562	27665562	1	26584276	26584276	1	29770963	29770963
896868			Chr1	27742890	27742890	1	26681730	26681730	1	29849061	29849061
id1015544	yes		Chr1	27762540	27762540	1	26701198	26701198	1	29868720	29868720
899561	yes		Chr1	27817109	27817109	1	26762494	26762494	1	29932761	29932761
899850	yes		Chr1	27822738	27822738	1	26773316	26773316	1	29938389	29938389
900081			Chr1	27829625	27829625	1	26780235	26780235	1	29981838	29981838
901692	yes		Chr1	27885817	27885817	1	26844112	26844112	1	30047832	30047832
905124	yes		Chr1	27969053	27969053	1	26968957	26968957	n/a	n/a	n/a
907175			Chr1	28029513	28029513	1	27047209	27047209	1	30230577	30230577
911378	yes		Chr1	28249951	28249951	1	27233680	27233680	n/a	n/a	n/a
911971	yes		Chr1	28282345	28282345	1	27266008	27266008	1	30573415	30573415
913506	yes		Chr1	28350199	28350199	1	27330724	27330724	1	30640091	30640091
918735			Chr1	28443178	28443178	1	27471641	27471641	1	30745531	30745531
919171	yes		Chr1	28458119	28458119	1	27486584	27486584	1	30760471	30760471
919178			Chr1	28458495	28458495	1	27486960	27486960	1	30760847	30760847
id1015902	yes		Chr1	28466258	28466258	1	27494737	27494737	1	30768615	30768615
id1015931	yes		Chr1	28516533	28516533	1	27558084	27558084	1	30822859	30822859
924930	yes		Chr1	28685406	28685406	1	27710094	27710094	1	30990671	30990671
925355	yes		Chr1	28702394	28702394	1	27726735	27726735	1	31007631	31007631
926187			Chr1	28744045	28744045	1	27769051	27769051	1	31051004	31051004
936461	yes		Chr1	29093971	29093971	1	28092751	28092751	1	31372521	31372521
939001	yes		Chr1	29194352	29194352	1	28183638	28183638	1	31471418	31471418
942965	yes		Chr1	29330573	29330573	1	28331892	28331892	1	31612422	31612422
id1016674	yes		Chr1	29471691	29471691	1	28478660	28478660	1	31783275	31783275
950454			Chr1	29505978	29505978	1	28533720	28533720	1	31817524	31817524
953304	yes		Chr1	29636038	29636038	1	28619275	28619275	1	31928948	31928948
id1016971	yes		Chr1	29747807	29747807	1	28740872	28740872	n/a	n/a	n/a
959351	yes		Chr1	29827968	29827968	1	28826738	28826738	1	32133601	32133601
962609	yes		Chr1	29943887	29943887	1	28947342	28947342	1	32246432	32246432
963748			Chr1	29974994	29974994	1	28974831	28974831	1	32277213	32277213
968050			Chr1	30108839	30108839	1	29130409	29130409	1	32395372	32395372
968772	yes		Chr1	30137440	30137440	1	29153943	29153943	1	32423486	32423486
970852			Chr1	30193029	30193029	1	29218388	29218388	1	32478437	32478437
971777	yes		Chr1	30224751	30224751	1	29250090	29250090	1	32511559	32511559
972998	yes		Chr1	30274107	30274107	1	29299298	29299298	1	32558633	32558633
id1017334	yes		Chr1	30291054	30291054	1	29316202	29316202	1	32575597	32575597
980465			Chr1	30511039	30511039	1	29565038	29565038	1	32794878	32794878
981661			Chr1	30553520	30553520	1	29599471	29599471	1	32837361	32837361
985718			Chr1	30650602	30650602	1	29727014	29727014	1	32935713	32935713
985810	yes		Chr1	30653189	30653189	1	29729594	29729594	1	32938301	32938301
986948	yes		Chr1	30712476	30712476	1	29758130	29758130	1	32991321	32991321
993811			Chr1	30984976	30984976	1	29942776	29942776	1	33169670	33169670
id1017859			Chr1	31008293	31008293	1	29966062	29966062	1	33192946	33192946
997416			Chr1	31087517	31087517	1	30044383	30044383	1	33272594	33272594
id1018011	yes		Chr1	31126976	31126976	1	30083426	30083426	1	33312056	33312056
1006459			Chr1	31380654	31380654	1	30318336	30318336	1	33548590	33548590
1007340	yes		Chr1	31402879	31402879	1	30340643	30340643	1	33570804	33570804
1007944			Chr1	31440503	31440503	1	30373171	30373171	1	33613722	33613722
id1018311	yes		Chr1	31508475	31508475	1	30454089	30454089	1	33681497	33681497
1010821	yes		Chr1	31539598	31539598	1	30483755	30483755	1	33713543	33713543
1010829	yes		Chr1	31539927	31539927	1	30484084	30484084	1	33713872	33713872
1011161	yes		Chr1	31555393	31555393	1	30499880	30499880	1	33728815	33728815
1019173	yes		Chr1	31779353	31779353	1	30739571	30739571	1	33938414	33938414
id1018601	yes		Chr1	31882583	31882583	1	30853170	30853170	1	34040170	34040170
1027660			Chr1	32037340	32037340	1	30970379	30970379	1	34170322	34170322
1027975	yes		Chr1	32053790	32053790	1	30986786	30986786	1	34186771	34186771
1028287	yes		Chr1	32061646	32061646	1	30994656	30994656	1	34194626	34194626
1029229	yes		Chr1	32093122	32093122	1	31033632	31033632	1	34225354	34225354
id1018741	yes		Chr1	32150275	32150275	1	31079981	31079981	1	34286599	34286599
1033389	yes		Chr1	32259468	32259468	1	31209690	31209690	1	34393074	34393074
1040379			Chr1	32511090	32511090	1	31474094	31474094	1	34651968	34651968
rd1000297			Chr1	32512177	32512177	1	31475181	31475181	1	34653055	34653055
1040474			Chr1	32516747	32516747	1	31479743	31479743	1	34657625	34657625
id1019016	yes		Chr1	32561223	32561223	1	31524979	31524979	1	34702077	34702077
1047154	yes		Chr1	32745275	32745275	1	31710765	31710765	1	34929402	34929402
id1019229	yes		Chr1	32747324	32747324	1	31712814	31712814	1	34931451	34931451
1047678	yes		Chr1	32761706	32761706	1	31727227	31727227	1	34945843	34945843
1058637	yes		Chr1	33211039	33211039	1	32090338	32090338	1	35368935	35368935
1059782	yes		Chr1	33262398	33262398	1	32141932	32141932	1	35448633	35448633
1061305			Chr1	33307677	33307677	1	32187111	32187111	1	35495450	35495450
1064737	yes		Chr1	33432465	33432465	1	32323875	32323875	1	35648711	35648711
1065453	yes		Chr1	33462909	33462909	1	32357754	32357754	1	35679146	35679146
id1020166			Chr1	33727903	33727903	1	32643875	32643875	1	35938460	35938460
1073877			Chr1	33728695	33728695	1	32644667	32644667	1	35939252	35939252
1075431			Chr1	33798381	33798381	1	32714389	32714389	n/a	n/a	n/a
id1020384	yes		Chr1	33976461	33976461	1	32898485	32898485	1	36208055	36208055
rd1000312	yes		Chr1	33991083	33991083	1	32919568	32919568	1	36222698	36222698
1085563			Chr1	34196193	34196193	1	33145570	33145570	1	36525481	36525481
1086147			Chr1	34219055	34219055	1	33164035	33164035	1	36542594	36542594
1088950	yes		Chr1	34335916	34335916	1	33268652	33268652	n/a	n/a	n/a
1090447	yes		Chr1	34389018	34389018	1	33321905	33321905	1	36768432	36768432
1092139			Chr1	34429491	34429491	1	33365454	33365454	1	36821653	36821653
1092818	yes		Chr1	34461351	34461351	1	33391681	33391681	1	36852675	36852675
1099618	yes		Chr1	34621207	34621207	1	33630310	33630310	1	37039664	37039664
id1020910	yes		Chr1	34649410	34649410	1	33675601	33675601	1	37069712	37069712
1108154			Chr1	34856488	34856488	1	33901317	33901317	n/a	n/a	n/a
rd1000321	yes		Chr1	34916069	34916069	1	33957250	33957250	1	37371432	37371432
1110244			Chr1	34927818	34927818	1	33970323	33970323	n/a	n/a	n/a
1112327			Chr1	34983390	34983390	1	34039502	34039502	1	37464206	37464206
1112409	yes		Chr1	34986040	34986040	1	34042152	34042152	1	37470407	37470407
1117341			Chr1	35150236	35150236	1	34201543	34201543	1	37587672	37587672
1118221	yes		Chr1	35168416	35168416	1	34219739	34219739	1	37609746	37609746
1122670			Chr1	35283765	35283765	1	34348949	34348949	1	37721821	37721821
1123262			Chr1	35301154	35301154	1	34363755	34363755	1	37757783	37757783
1124998	yes		Chr1	35396605	35396605	1	34418272	34418272	1	37834574	37834574
1129633	yes		Chr1	35587648	35587648	1	34553900	34553900	1	37975395	37975395
1133718	yes		Chr1	35734630	35734630	1	34706964	34706964	1	38177578	38177578
1133916			Chr1	35749233	35749233	1	34721535	34721535	1	38192164	38192164
1134909	yes		Chr1	35777924	35777924	1	34761634	34761634	1	38221671	38221671
1136031			Chr1	35818317	35818317	1	34792186	34792186	1	38256226	38256226
id1021776			Chr1	35840701	35840701	1	34803716	34803716	1	38268806	38268806
1140601	yes		Chr1	36004159	36004159	1	34962827	34962827	1	38415803	38415803
1141020	yes		Chr1	36013706	36013706	1	34972329	34972329	1	38427810	38427810
1145008	yes		Chr1	36131998	36131998	1	35101685	35101685	1	38542018	38542018
1145958			Chr1	36159628	36159628	1	35123303	35123303	1	38563315	38563315
1152251	yes		Chr1	36371671	36371671	1	35367274	35367274	1	38776064	38776064
c1p35480035	yes		Chr1	36471824	36471824	1	35480036	35480036	10	4675355	4675355
1155660	yes		Chr1	36511789	36511789	1	35515027	35515027	1	38925289	38925289
id1022407	yes		Chr1	36544270	36544270	1	35542178	35542178	1	38958010	38958010
1156816	yes		Chr1	36558859	36558859	1	35555521	35555521	1	38971911	38971911
1163456			Chr1	36839809	36839809	1	35825579	35825579	1	39258677	39258677
1165109	yes		Chr1	36931790	36931790	1	35913322	35913322	1	39349986	39349986
id1022847	yes		Chr1	37029170	37029170	1	36009309	36009309	1	39449466	39449466
1170870			Chr1	37113223	37113223	1	36083567	36083567	1	39609114	39609114
1171780			Chr1	37142017	37142017	1	36107132	36107132	1	39528573	39528573
1172748	yes		Chr1	37178725	37178725	1	36143155	36143155	1	39564698	39564698
1174325	yes		Chr1	37241739	37241739	1	36201339	36201339	1	39666573	39666573
1176291	yes		Chr1	37291940	37291940	1	36251646	36251646	1	39720297	39720297
1177204			Chr1	37331430	37331430	1	36291334	36291334	1	39759781	39759781
c1p36414764	yes		Chr1	37449960	37449960	1	36414765	36414765	1	39924362	39924362
id1023174	yes		Chr1	37536305	37536305	1	36485978	36485978	1	40010714	40010714
1184074	yes		Chr1	37576545	37576545	1	36536946	36536946	n/a	n/a	n/a
1188296			Chr1	37687289	37687289	1	36683766	36683766	1	40217285	40217285
1189290	yes	yes	Chr1	37731037	37731037	1	36734765	36734765	1	40253303	40253303
1191519	yes		Chr1	37818654	37818654	1	36829724	36829724	1	40341306	40341306
1191989	yes		Chr1	37828731	37828731	1	36861511	36861511	1	40351228	40351228
id1023286	yes		Chr1	37875482	37875482	1	36937594	36937594	1	40416242	40416242
1194403	yes		Chr1	37883613	37883613	1	36945618	36945618	1	40424368	40424368
id1023347	yes		Chr1	37973524	37973524	1	37030733	37030733	1	40516633	40516633
1203155			Chr1	38177187	38177187	1	37270661	37270661	1	40740238	40740238
1204367	yes		Chr1	38236088	38236088	1	37332228	37332228	1	40794872	40794872
1207615			Chr1	38382384	38382384	1	37452003	37452003	1	40978273	40978273
1211309	yes		Chr1	38546869	38546869	1	37624054	37624054	1	41186977	41186977
1212226			Chr1	38599386	38599386	1	37676794	37676794	1	41239364	41239364
1212517	yes		Chr1	38615092	38615092	1	37692801	37692801	1	41255675	41255675
id1023824			Chr1	38645257	38645257	1	37725124	37725124	1	41285542	41285542
1213474	yes		Chr1	38665211	38665211	1	37744697	37744697	1	41305471	41305471
1216964			Chr1	38815565	38815565	1	37877061	37877061	1	41478136	41478136
1217224			Chr1	38823241	38823241	1	37885159	37885159	1	41485682	41485682
id1024092	yes		Chr1	38961076	38961076	1	38024269	38024269	1	41625078	41625078
id1024129	yes		Chr1	39003897	39003897	1	38049983	38049983	1	41653009	41653009
1225497			Chr1	39191130	39191130	1	38224245	38224245	1	41849407	41849407
1226391	yes		Chr1	39225815	39225815	1	38258929	38258929	1	41885034	41885034
1226694	yes		Chr1	39241762	39241762	1	38276174	38276174	1	41905896	41905896
rd1000365			Chr1	39319016	39319016	1	38362986	38362986	1	41980619	41980619
1230423			Chr1	39361799	39361799	1	38406155	38406155	1	42026966	42026966
1231498			Chr1	39415136	39415136	1	38446499	38446499	1	42067208	42067208
1237300	yes		Chr1	39615909	39615909	1	38652270	38652270	1	42293317	42293317
1238760			Chr1	39670326	39670326	1	38706387	38706387	1	42371340	42371340
1240276	yes		Chr1	39726119	39726119	1	38760678	38760678	n/a	n/a	n/a
1243398	yes		Chr1	39826384	39826384	1	38847770	38847770	1	42518314	42518314
1250974			Chr1	40042931	40042931	1	39076741	39076741	1	42739197	42739197
1251387			Chr1	40060798	40060798	1	39094696	39094696	1	42757104	42757104
1256276			Chr1	40219729	40219729	1	39244791	39244791	1	42918262	42918262
1259171	yes		Chr1	40320868	40320868	1	39342234	39342234	1	43003429	43003429
1259861	yes		Chr1	40345614	40345614	1	39362559	39362559	1	43047216	43047216
id1024973			Chr1	40352320	40352320	1	39369209	39369209	1	43053922	43053922
1261182			Chr1	40389938	40389938	1	39408253	39408253	n/a	n/a	n/a
1261519	yes		Chr1	40401625	40401625	1	39420824	39420824	1	43109344	43109344
1264940			Chr1	40522971	40522971	1	39541771	39541771	1	43235017	43235017
1265337			Chr1	40537317	40537317	1	39556216	39556216	1	43248470	43248470
1271624	yes		Chr1	40813423	40813423	1	39791791	39791791	1	43486542	43486542
id1025292	yes		Chr1	40821389	40821389	1	39799820	39799820	1	43500390	43500390
1272679			Chr1	40855219	40855219	1	39833556	39833556	1	43536671	43536671
id1025367	yes		Chr1	40900165	40900165	1	39878951	39878951	1	43607059	43607059
1275374			Chr1	40992788	40992788	1	39971552	39971552	1	43699588	43699588
1275423			Chr1	40997335	40997335	1	39976095	39976095	n/a	n/a	n/a
id1025455	yes		Chr1	41011990	41011990	1	39993949	39993949	1	43798457	43798457
1277001			Chr1	41051399	41051399	1	40032941	40032941	1	43847612	43847612
1280193	yes		Chr1	41162835	41162835	1	40154802	40154802	1	43958915	43958915
1285866	yes		Chr1	41395642	41395642	1	40398232	40398232	1	44194664	44194664
1286531			Chr1	41422615	41422615	1	40425312	40425312	1	44221535	44221535
c1p40455715	yes		Chr1	41453006	41453006	1	40455716	40455716	1	44252018	44252018
1290367	yes		Chr1	41558898	41558898	1	40551798	40551798	1	44340050	44340050
1295108	yes		Chr1	41738098	41738098	1	40729888	40729888	1	44591416	44591416
1303708	yes		Chr1	42082169	42082169	1	40997165	40997165	1	44946162	44946162
1305247	yes		Chr1	42122550	42122550	1	41042727	41042727	1	44986424	44986424
id1026236	yes		Chr1	42145450	42145450	1	41065438	41065438	1	45009321	45009321
1306630			Chr1	42169228	42169228	1	41089199	41089199	1	45033125	45033125
id1026534			Chr1	42317828	42317828	1	41191016	41191016	1	45160481	45160481
id1026656	yes		Chr1	42507287	42507287	1	41349739	41349739	1	45319022	45319022
1318039			Chr1	42613067	42613067	1	41489103	41489103	1	45380352	45380352
1319354	yes		Chr1	42675051	42675051	1	41538923	41538923	1	45445198	45445198
1319453			Chr1	42678238	42678238	1	41542101	41542101	1	45448385	45448385
1319461			Chr1	42678851	42678851	1	41542714	41542714	1	45448998	45448998
1323950			Chr1	42806739	42806739	1	41726149	41726149	1	45762010	45762010
id1026832			Chr1	42861720	42861720	1	41780923	41780923	1	45805734	45805734
1329596			Chr1	42979228	42979228	1	41917762	41917762	1	45947197	45947197
1331252	yes		Chr1	43031345	43031345	1	41969720	41969720	1	45999154	45999154
1331935			Chr1	43047371	43047371	1	41985829	41985829	1	46019733	46019733
1332365			Chr1	43065245	43065245	1	41997238	41997238	1	46031150	46031150
dd1001835	yes		Chr1	43536007	43536007	1	42381153	42381153	1	46456000	46456000
1344024	yes		Chr1	43552308	43552308	1	42397588	42397588	1	46472873	46472873
1344376			Chr1	43562820	43562820	1	42408243	42408243	1	46481565	46481565
1345014			Chr1	43580065	43580065	1	42425574	42425574	1	46499920	46499920
1347413	yes		Chr1	43651698	43651698	1	42492399	42492399	1	46570879	46570879
3928943			Chr1	43847724	43847724	4	7006421	7006421	9	11610966	11610966
1354576	yes		Chr1	43853033	43853033	1	42720390	42720390	1	46755810	46755810
id1028360			Chr1	44089549	44089549	1	42977253	42977253	1	47035532	47035532
rd10002771			Chr10	290802	290802	10	119514	119514	CH398239.1	62995	62995
9898598			Chr10	324194	324194	10	146531	146531	10	38586	38586
9921967			Chr10	853397	853397	10	649600	649600	10	485565	485565
9921984	yes		Chr10	853828	853828	10	650031	650031	10	485996	485996
9922981			Chr10	868624	868624	10	668585	668585	10	518865	518865
id10000153	yes		Chr10	960413	960413	10	790448	790448	10	671868	671868
9940518			Chr10	1443277	1443277	10	997116	997116	10	925026	925026
9941068	yes		Chr10	1458964	1458964	10	1006526	1006526	10	938842	938842
rd10002781			Chr10	1615025	1615025	10	1105266	1105266	10	1053636	1053636
9954212			Chr10	1787465	1787465	10	1359664	1359664	10	1203536	1203536
9958372			Chr10	1873073	1873073	10	1430027	1430027	2	15070422	15070422
9960532			Chr10	1924132	1924132	10	1467994	1467994	10	1314134	1314134
9969516			Chr10	2186415	2186415	10	1662110	1662110	10	1609076	1609076
id10000350	yes		Chr10	2201311	2201311	10	1678144	1678144	10	1621609	1621609
id10000391	yes	yes	Chr10	2423780	2423780	10	1873548	1873548	n/a	n/a	n/a
9983760			Chr10	2550228	2550228	10	1991431	1991431	n/a	n/a	n/a
9985961			Chr10	2607797	2607797	10	2046532	2046532	10	1887187	1887187
9986452			Chr10	2617466	2617466	10	2056123	2056123	1	12013714	12013714
id10000561			Chr10	2680000	2680000	10	2105769	2105769	10	1937925	1937925
9990622			Chr10	2700418	2700418	10	2129424	2129424	10	1958414	1958414
9995786			Chr10	2786571	2786571	10	2242235	2242235	10	2041728	2041728
10001132			Chr10	2850304	2850304	10	2317028	2317028	10	2118351	2118351
10003037	yes		Chr10	2867826	2867826	10	2337027	2337027	10	2138752	2138752
10012489			Chr10	3077068	3077068	10	2549260	2549260	10	2355152	2355152
10015956	yes		Chr10	3129561	3129561	10	2620942	2620942	10	2407354	2407354
10017499			Chr10	3158207	3158207	10	2658813	2658813	3	32792581	32792581
10017869	yes		Chr10	3168091	3168091	10	2668730	2668730	n/a	n/a	n/a
id10000771			Chr10	3169122	3169122	10	2669761	2669761	AAAA02040454.1	4288	4288
10022789	yes		Chr10	3316567	3316567	10	2792487	2792487	6	18878707	18878707
10022933	yes		Chr10	3319478	3319478	10	2795336	2795336	6	18881819	18881819
10032781	yes		Chr10	3561894	3561894	10	2995901	2995901	10	2743944	2743944
10060149			Chr10	3953041	3953041	10	3358419	3358419	10	3015275	3015275
10063204			Chr10	4047736	4047736	10	3400212	3400212	10	3035707	3035707
id10000969			Chr10	4119068	4119068	10	3475995	3475995	5	10029405	10029405
10066953			Chr10	4142896	4142896	10	3501622	3501622	10	3129214	3129214
10076803			Chr10	4327953	4327953	10	3699694	3699694	n/a	n/a	n/a
10077150			Chr10	4333578	4333578	10	3705384	3705384	10	3375341	3375341
10080584			Chr10	4402705	4402705	10	3765006	3765006	10	3416179	3416179
id10001227			Chr10	4562049	4562049	10	3911098	3911098	10	3637943	3637943
10086999			Chr10	4598913	4598913	10	3949037	3949037	10	3679814	3679814
10087881			Chr10	4614046	4614046	10	3969321	3969321	10	3696406	3696406
id10001252			Chr10	4663780	4663780	10	4020667	4020667	10	3744723	3744723
10094721			Chr10	5091230	5091230	n/a	n/a	n/a	2	1967834	1967834
10098336			Chr10	5157518	5157518	10	4281052	4281052	6	12477520	12477520
10099158			Chr10	5177852	5177852	10	4312250	4312250	4	19932679	19932679
10108417	yes		Chr10	5284965	5284965	10	4475759	4475759	10	3790370	3790370
10110880	yes		Chr10	5337392	5337392	10	4521396	4521396	CH398376.1	10308	10308
10122356			Chr10	5506015	5506015	10	4701969	4701969	10	4038196	4038196
10127179			Chr10	5582438	5582438	10	4779002	4779002	10	4101082	4101082
10133263	yes		Chr10	5704790	5704790	10	4915106	4915106	10	4231744	4231744
10140145			Chr10	5801972	5801972	10	5045145	5045145	10	4293503	4293503
10140130			Chr10	5802217	5802217	10	5044901	5044901	10	4293752	4293752
10154319			Chr10	5942180	5942180	10	5189508	5189508	10	4452398	4452398
10158573			Chr10	6060321	6060321	10	5281828	5281828	10	4541921	4541921
10160967	yes		Chr10	6117563	6117563	10	5338202	5338202	10	4600756	4600756
10161806	yes		Chr10	6128825	6128825	10	5357843	5357843	10	4612018	4612018
id10001608			Chr10	6146725	6146725	10	5379750	5379750	10	4629850	4629850
10174812	yes		Chr10	6308406	6308406	10	5578226	5578226	10	4813702	4813702
10180621	yes		Chr10	6456325	6456325	10	5714528	5714528	10	4971537	4971537
513865			Chr10	6513282	6513282	1	15587091	15587091	3	27262600	27262600
10184671			Chr10	6585239	6585239	10	5787146	5787146	10	5038676	5038676
10186546	yes		Chr10	6623984	6623984	10	5826161	5826161	10	5095238	5095238
10186796			Chr10	6630562	6630562	10	5832355	5832355	10	5101428	5101428
10200896			Chr10	6871510	6871510	10	6149421	6149421	10	5350879	5350879
10209562			Chr10	7043372	7043372	10	6362812	6362812	10	5509172	5509172
id10002083			Chr10	7170078	7170078	10	6542749	6542749	10	5643597	5643597
10219243	yes		Chr10	7194379	7194379	10	6567041	6567041	n/a	n/a	n/a
wd10001251			Chr10	7326380	7326380	10	6640908	6640908	10	5718005	5718005
10223029	yes		Chr10	7333633	7333633	10	6648158	6648158	AAAA02036173.1	18017	18017
10230747	yes		Chr10	7483761	7483761	10	6837687	6837687	10	5833763	5833763
10233429	yes		Chr10	7564241	7564241	10	6907232	6907232	10	5910676	5910676
10244777	yes		Chr10	7751672	7751672	10	7109787	7109787	3	21013008	21013008
10244815			Chr10	7752557	7752557	10	7110671	7110671	3	21012123	21012123
id10002295	yes		Chr10	7761773	7761773	10	7120214	7120214	3	15335849	15335849
id10002329	yes		Chr10	7822521	7822521	10	7269141	7269141	10	6033260	6033260
10259243	yes		Chr10	7928902	7928902	10	7387860	7387860	10	6130330	6130330
10259438			Chr10	7938143	7938143	10	7397104	7397104	10	6139578	6139578
10259629			Chr10	7943262	7943262	10	7402221	7402221	10	6164206	6164206
10268528			Chr10	8224519	8224519	10	7612267	7612267	10	6360623	6360623
10274804			Chr10	8500960	8500960	10	7762841	7762841	10	6485730	6485730
10285055	yes		Chr10	8768137	8768137	10	7946589	7946589	10	6586749	6586749
6353526			Chr10	9344853	9344853	6	14993381	14993381	n/a	n/a	n/a
10309364	yes		Chr10	9507399	9507399	10	8404652	8404652	3	23823638	23823638
10311823			Chr10	9534895	9534895	10	8463592	8463592	6	23781030	23781030
10321676			Chr10	9792676	9792676	10	8662578	8662578	10	7018004	7018004
10322732			Chr10	9813896	9813896	10	8697575	8697575	10	7067391	7067391
10327055			Chr10	9857159	9857159	10	8782415	8782415	10	7127628	7127628
id10002487	yes		Chr10	9913547	9913547	10	8832765	8832765	10	7183613	7183613
10334301	yes		Chr10	10040103	10040103	10	8974246	8974246	10	7355440	7355440
10334609			Chr10	10047009	10047009	10	8981195	8981195	10	7362322	7362322
10335336	yes		Chr10	10067200	10067200	10	9001344	9001344	10	7382634	7382634
10338556			Chr10	10095978	10095978	10	9054982	9054982	10	7421226	7421226
10340265			Chr10	10142709	10142709	10	9095431	9095431	10	7474001	7474001
id10002542	yes		Chr10	10149254	10149254	10	9101743	9101743	n/a	n/a	n/a
10348161			Chr10	10289468	10289468	10	9260265	9260265	10	7635335	7635335
SNPN10_9245202	yes		Chr10	10334640	10334640	10	9316382	9316382	10	7676117	7676117
wd10002091	yes		Chr10	10351089	10351089	10	9333177	9333177	10	7693570	7693570
10355983			Chr10	11181768	11181768	10	9377500	9377500	10	7741240	7741240
10362204			Chr10	11236511	11236511	10	9469681	9469681	5	26321626	26321626
10373554			Chr10	11420330	11420330	10	9667065	9667065	10	7875467	7875467
10375425			Chr10	11442447	11442447	10	9705040	9705040	10	7961473	7961473
10378687	yes		Chr10	11473841	11473841	10	9758956	9758956	10	7999999	7999999
10379257			Chr10	11492210	11492210	10	9774134	9774134	10	8016183	8016183
10384846	yes		Chr10	11599139	11599139	10	9898699	9898699	10	8091098	8091098
id10002714	yes		Chr10	11689084	11689084	10	9950070	9950070	10	8162398	8162398
10387506			Chr10	11713905	11713905	n/a	n/a	n/a	10	8186741	8186741
10387594	yes		Chr10	11716355	11716355	10	9971402	9971402	10	8189187	8189187
10393012			Chr10	11788338	11788338	10	10093774	10093774	10	8275327	8275327
10396612	yes		Chr10	11843271	11843271	10	10159905	10159905	10	8332472	8332472
10402305			Chr10	11976087	11976087	10	10283730	10283730	10	8437456	8437456
10402510			Chr10	11977764	11977764	10	10293012	10293012	10	8439136	8439136
10409430	yes		Chr10	12163239	12163239	10	10466307	10466307	10	8615590	8615590
8022567			Chr10	12293374	12293374	8	1469795	1469795	9	6288274	6288274
id10002842			Chr10	12398748	12398748	10	10660702	10660702	10	8859239	8859239
10419809	yes		Chr10	12419935	12419935	10	10688281	10688281	n/a	n/a	n/a
wd10002398			Chr10	12481990	12481990	10	10730865	10730865	10	8948349	8948349
10423381			Chr10	12509864	12509864	10	10755400	10755400	10	8964355	8964355
10423584			Chr10	12514296	12514296	10	10759717	10759717	10	8995927	8995927
10425796			Chr10	12546195	12546195	10	10921847	10921847	10	9032740	9032740
10425823	yes		Chr10	12547259	12547259	10	10922910	10922910	n/a	n/a	n/a
10425828			Chr10	12547434	12547434	10	10923085	10923085	6	14374441	14374441
10430775	yes		Chr10	12754829	12754829	10	11051662	11051662	10	9181422	9181422
id10002943			Chr10	12961948	12961948	10	11195773	11195773	10	9385871	9385871
10454323	yes		Chr10	13344007	13344007	10	11640183	11640183	10	9914167	9914167
id10003015	yes		Chr10	13368351	13368351	10	11664750	11664750	10	9938669	9938669
id10003080	yes		Chr10	13519413	13519413	10	11836667	11836667	10	10124294	10124294
10461895			Chr10	13523293	13523293	10	11841516	11841516	10	10128239	10128239
10462488	yes		Chr10	13531315	13531315	10	11850928	11850928	10	10159473	10159473
10463921	yes		Chr10	13553874	13553874	10	11875206	11875206	10	10152822	10152822
10465477	yes		Chr10	13594663	13594663	10	11918679	11918679	10	10238955	10238955
10469362	yes		Chr10	13736349	13736349	10	12048430	12048430	10	10442428	10442428
10472641	yes		Chr10	13840121	13840121	10	12145295	12145295	10	10553709	10553709
10473879			Chr10	13899723	13899723	10	12179803	12179803	10	10345877	10345877
10474957			Chr10	13942079	13942079	10	12206447	12206447	n/a	n/a	n/a
10480545			Chr10	14171772	14171772	10	12310115	12310115	10	10737441	10737441
10487718	yes		Chr10	14446118	14446118	10	12482072	12482072	10	10934855	10934855
10488645	yes		Chr10	14492444	14492444	10	12513450	12513450	10	10970627	10970627
10489505			Chr10	14494590	14494590	10	12536934	12536934	4	7847219	7847219
10493478			Chr10	14532465	14532465	10	12658334	12658334	9	7811466	7811466
10495122	yes		Chr10	14604280	14604280	10	12726953	12726953	10	11030431	11030431
10496421	yes		Chr10	14720912	14720912	10	12780901	12780901	10	11079158	11079158
10497366			Chr10	14753945	14753945	10	12811869	12811869	1	13542895	13542895
10503285			Chr10	14884637	14884637	10	12944850	12944850	10	11285392	11285392
10508765			Chr10	15018791	15018791	10	13079931	13079931	10	11427857	11427857
10511288			Chr10	15085423	15085423	10	13146676	13146676	10	11500087	11500087
10515733	yes		Chr10	15237532	15237532	10	13299621	13299621	10	11651575	11651575
10516977	yes		Chr10	15270642	15270642	10	13333711	13333711	10	11671471	11671471
id10003555			Chr10	15478777	15478777	10	13551338	13551338	10	11953041	11953041
10525852			Chr10	15483560	15483560	10	13556772	13556772	n/a	n/a	n/a
10527975	yes		Chr10	15530185	15530185	10	13608720	13608720	10	12020703	12020703
id10003608			Chr10	15644598	15644598	10	13711367	13711367	10	12138576	12138576
10534927			Chr10	15717605	15717605	10	13774668	13774668	10	12167096	12167096
c10p13831980	yes		Chr10	15779790	15779790	10	13831981	13831981	10	12233923	12233923
10537985			Chr10	15830542	15830542	10	13882800	13882800	10	12293664	12293664
10538316	yes		Chr10	15845671	15845671	10	13897640	13897640	10	12308558	12308558
10541695	yes		Chr10	15956581	15956581	10	14010866	14010866	10	12446167	12446167
id10003686	yes		Chr10	16059366	16059366	10	14086902	14086902	2	3279384	3279384
10547077			Chr10	16113604	16113604	10	14170879	14170879	AAAA02045025.1	1513	1513
10551378	yes		Chr10	16191821	16191821	10	14259003	14259003	CH398241.1	20515	20515
10555615	yes		Chr10	16323010	16323010	10	14428360	14428360	10	12679453	12679453
10555828			Chr10	16353582	16353582	10	14438582	14438582	10	12689646	12689646
id10003770	yes		Chr10	16403190	16403190	10	14487703	14487703	10	12769689	12769689
10557644	yes		Chr10	16405822	16405822	10	14490330	14490330	10	12772322	12772322
10557866	yes		Chr10	16418741	16418741	10	14503250	14503250	10	12785241	12785241
10559364	yes		Chr10	16478440	16478440	10	14559932	14559932	n/a	n/a	n/a
10562661			Chr10	16583227	16583227	10	14640458	14640458	10	12946467	12946467
10563128	yes		Chr10	16594756	16594756	10	14651937	14651937	n/a	n/a	n/a
id10003885			Chr10	16717435	16717435	10	14777004	14777004	10	13116057	13116057
10568786			Chr10	16740939	16740939	10	14800937	14800937	10	13155417	13155417
10571869	yes		Chr10	16779548	16779548	10	14889860	14889860	10	13198680	13198680
10573204	yes		Chr10	16861042	16861042	10	14953486	14953486	10	13315549	13315549
10578235	yes		Chr10	16971073	16971073	10	15098978	15098978	n/a	n/a	n/a
10579252			Chr10	16991615	16991615	10	15128247	15128247	10	13487909	13487909
id10004110	yes		Chr10	17156677	17156677	10	15347167	15347167	10	13761459	13761459
10585903			Chr10	17175046	17175046	10	15365576	15365576	10	13779830	13779830
10586997	yes		Chr10	17201714	17201714	10	15399261	15399261	10	13811587	13811587
10591126	yes		Chr10	17335615	17335615	10	15524547	15524547	10	13931125	13931125
10594456			Chr10	17399329	17399329	10	15590320	15590320	5	6089594	6089594
10595927	yes		Chr10	17447219	17447219	10	15638292	15638292	10	14076042	14076042
10599085			Chr10	17528218	17528218	10	15730749	15730749	10	14183363	14183363
10599839	yes		Chr10	17555292	17555292	10	15756938	15756938	n/a	n/a	n/a
10603169			Chr10	17618710	17618710	10	15824896	15824896	10	14276139	14276139
id10004316	yes		Chr10	17633620	17633620	10	15839867	15839867	10	14318119	14318119
10604302			Chr10	17637846	17637846	10	15844126	15844126	10	14295280	14295280
10615773	yes		Chr10	17941252	17941252	10	16131499	16131499	10	14659288	14659288
10618874	yes		Chr10	18023712	18023712	10	16229530	16229530	10	14771003	14771003
10625322			Chr10	18279860	18279860	10	16394096	16394096	n/a	n/a	n/a
10630308			Chr10	18478208	18478208	10	16515142	16515142	10	15077591	15077591
10634097			Chr10	18545726	18545726	10	16605745	16605745	10	15152797	15152797
10635878	yes		Chr10	18581865	18581865	10	16645172	16645172	10	15188920	15188920
10637829			Chr10	18661257	18661257	10	16708627	16708627	10	15279119	15279119
10638230			Chr10	18695285	18695285	10	16742656	16742656	10	15313081	15313081
10638560			Chr10	18705473	18705473	10	16758599	16758599	10	15324044	15324044
c10p16824204	yes		Chr10	18767621	18767621	10	16824205	16824205	10	15410542	15410542
10641824			Chr10	18820475	18820475	10	16870820	16870820	10	15454360	15454360
10646949			Chr10	18956707	18956707	10	17031708	17031708	n/a	n/a	n/a
10651050	yes		Chr10	19092704	19092704	10	17152794	17152794	10	15751756	15751756
id10004845			Chr10	19125693	19125693	10	17179336	17179336	10	15782362	15782362
10657139			Chr10	19269904	19269904	10	17321074	17321074	10	15969992	15969992
rd1000226			Chr10	19308783	19308783	1	23543192	23543192	1	26250556	26250556
10658498			Chr10	19321882	19321882	10	17364862	17364862	10	16122654	16122654
10659848			Chr10	19349506	19349506	10	17397576	17397576	10	16139375	16139375
10662351	yes		Chr10	19485343	19485343	10	17483235	17483235	n/a	n/a	n/a
id10005005			Chr10	19489755	19489755	10	17487642	17487642	10	16238457	16238457
10673151	yes		Chr10	19871939	19871939	10	17831415	17831415	10	16617426	16617426
10674115			Chr10	19900059	19900059	10	17859491	17859491	10	16654396	16654396
10675458	yes		Chr10	19949224	19949224	10	17908351	17908351	10	16704470	16704470
10677003			Chr10	20002906	20002906	10	17962293	17962293	4	11576192	11576192
id10005255	yes		Chr10	20019733	20019733	10	17979264	17979264	10	16799512	16799512
10678532	yes		Chr10	20047761	20047761	10	18007355	18007355	10	16831950	16831950
10678891			Chr10	20061774	20061774	10	18019644	18019644	10	16849888	16849888
10680806	yes		Chr10	20117182	20117182	10	18067271	18067271	10	16916071	16916071
10683471			Chr10	20193213	20193213	10	18138508	18138508	10	16991612	16991612
10685019			Chr10	20286311	20286311	10	18182133	18182133	n/a	n/a	n/a
10687325			Chr10	20344356	20344356	10	18233999	18233999	10	17114208	17114208
c10p18362887	yes		Chr10	20481743	20481743	10	18362888	18362888	10	17228077	17228077
10701801	yes		Chr10	20908702	20908702	10	18759262	18759262	10	17649872	17649872
id10005716	yes		Chr10	20941372	20941372	10	18792290	18792290	10	17682600	17682600
10704657	yes		Chr10	21076550	21076550	10	18852690	18852690	10	17769209	17769209
10704777	yes		Chr10	21088478	21088478	10	18864441	18864441	10	17781140	17781140
10705056	yes		Chr10	21102621	21102621	10	18877199	18877199	10	17795264	17795264
10709875	yes		Chr10	21229689	21229689	10	19010335	19010335	10	17945364	17945364
SNPN10_18949540			Chr10	21240340	21240340	10	19020984	19020984	10	17955739	17955739
id10005853	yes		Chr10	21244910	21244910	10	19025553	19025553	10	17960309	17960309
id10005962			Chr10	21431064	21431064	10	19217152	19217152	10	18177673	18177673
id10006100	yes		Chr10	21566843	21566843	10	19378143	19378143	10	18335023	18335023
10721590			Chr10	21590645	21590645	10	19403147	19403147	n/a	n/a	n/a
wd10003790	yes		Chr10	21605479	21605479	10	19420303	19420303	10	18397303	18397303
10722207	yes		Chr10	21606498	21606498	10	19421322	19421322	10	18398322	18398322
10722530	yes		Chr10	21616277	21616277	10	19431036	19431036	10	18408134	18408134
10723745	yes		Chr10	21662509	21662509	10	19485535	19485535	10	18455427	18455427
id10006161	yes		Chr10	21678698	21678698	10	19523597	19523597	10	18471619	18471619
10727927	yes		Chr10	21803574	21803574	10	19635616	19635616	10	18596493	18596493
10728126	yes		Chr10	21812862	21812862	10	19644864	19644864	10	18605781	18605781
id10006285			Chr10	21839823	21839823	10	19678268	19678268	10	18638988	18638988
10730949			Chr10	21896035	21896035	10	19738460	19738460	10	18696730	18696730
10732011	yes		Chr10	21938538	21938538	10	19780519	19780519	10	18739011	18739011
10734306	yes		Chr10	22006721	22006721	10	19860755	19860755	10	18803051	18803051
10735601	yes		Chr10	22035468	22035468	10	19899160	19899160	10	18830224	18830224
id10006389			Chr10	22336948	22336948	10	20181573	20181573	10	19148206	19148206
10744000			Chr10	22367597	22367597	10	20213386	20213386	10	19179892	19179892
10746432			Chr10	22433238	22433238	10	20272810	20272810	10	19240772	19240772
10749839			Chr10	22523085	22523085	10	20370030	20370030	10	19359018	19359018
10750511			Chr10	22556495	22556495	10	20399301	20399301	10	19392078	19392078
10758581			Chr10	22807901	22807901	10	20639824	20639824	10	19609231	19609231
10760503	yes		Chr10	22904092	22904092	10	20723502	20723502	10	19702251	19702251
10760864			Chr10	22923788	22923788	10	20743450	20743450	10	19721824	19721824
10761169	yes		Chr10	22931777	22931777	10	20751386	20751386	10	19729813	19729813
10765744	yes		Chr10	23082563	23082563	10	20898297	20898297	10	19886421	19886421
id10006610	yes		Chr10	23126778	23126778	10	20943116	20943116	10	19930080	19930080
10772448			Chr10	23312519	23312519	10	21139023	21139023	10	20126560	20126560
id10006640			Chr10	23316506	23316506	10	21143030	21143030	10	20130544	20130544
10773506	yes		Chr10	23361943	23361943	10	21179724	21179724	10	20192711	20192711
10778744	yes		Chr10	23568173	23568173	10	21397933	21397933	10	20399226	20399226
10780461	yes		Chr10	23663194	23663194	10	21491939	21491939	10	20506158	20506158
10782336	yes		Chr10	23701078	23701078	10	21518351	21518351	10	20528222	20528222
10782474			Chr10	23707356	23707356	10	21524527	21524527	10	20534518	20534518
10786716	yes		Chr10	23916191	23916191	10	21706879	21706879	10	20724819	20724819
10787652	yes		Chr10	23946621	23946621	10	21738003	21738003	10	20748166	20748166
10788559			Chr10	23988039	23988039	10	21779399	21779399	n/a	n/a	n/a
id10006910			Chr10	24093276	24093276	10	21889491	21889491	10	20901793	20901793
10792894	yes		Chr10	24183848	24183848	10	21980330	21980330	10	21002014	21002014
10794778			Chr10	24280175	24280175	10	22078159	22078159	10	21103700	21103700
10797349	yes		Chr10	24420007	24420007	10	22217647	22217647	10	21263891	21263891
10798978	yes		Chr10	24531117	24531117	10	22328748	22328748	10	21391508	21391508
10801986			Chr10	24681452	24681452	10	22479142	22479142	10	21541729	21541729
id10007301	yes		Chr10	25225510	25225510	10	23033344	23033344	10	22104812	22104812
3959841			Chr10	25381390	25381390	4	7915413	7915413	n/a	n/a	n/a
10827454			Chr11	242143	242143	11	256688	256688	12	459602	459602
10831672	yes		Chr11	417586	417586	11	430255	430255	11	137599	137599
10832069	yes		Chr11	432393	432393	11	445063	445063	12	676258	676258
wd11000037			Chr11	637694	637694	11	650148	650148	11	332877	332877
id11000131			Chr11	668731	668731	11	681662	681662	11	363937	363937
10837545	yes		Chr11	669034	669034	11	681967	681967	11	364240	364240
id11000133	yes		Chr11	669803	669803	11	682737	682737	11	365009	365009
10839709			Chr11	747350	747350	11	758449	758449	11	450645	450645
10839773			Chr11	749314	749314	11	760429	760429	11	452609	452609
10843148	yes		Chr11	879214	879214	11	888708	888708	11	577669	577669
id11000181	yes		Chr11	912018	912018	11	933288	933288	11	610573	610573
10844846	yes		Chr11	925645	925645	11	945911	945911	11	624200	624200
10851261			Chr11	1090012	1090012	11	1121680	1121680	11	790735	790735
c11p1238204	yes		Chr11	1190229	1190229	11	1238205	1238205	11	975649	975649
10858811	yes		Chr11	1337247	1337247	11	1378959	1378959	11	1081225	1081225
10859595	yes		Chr11	1379462	1379462	11	1417174	1417174	11	1123126	1123126
10860295			Chr11	1405046	1405046	11	1442640	1442640	11	1147285	1147285
4584090			Chr11	1445915	1445915	4	27172484	27172484	n/a	n/a	n/a
id11000403	yes		Chr11	1477451	1477451	11	1509712	1509712	11	1215659	1215659
10864572	yes		Chr11	1570370	1570370	11	1604878	1604878	11	1272146	1272146
10865711			Chr11	1624791	1624791	11	1669035	1669035	11	1339835	1339835
10866672	yes		Chr11	1661809	1661809	11	1706087	1706087	11	1376853	1376853
10868898	yes		Chr11	1784697	1784697	11	1826094	1826094	11	1551219	1551219
10871563	yes		Chr11	1898732	1898732	11	1936453	1936453	11	1676035	1676035
id11000628			Chr11	2035978	2035978	11	2116608	2116608	11	1859264	1859264
10877755			Chr11	2125179	2125179	11	2208347	2208347	11	1944449	1944449
10880230	yes		Chr11	2228431	2228431	11	2319030	2319030	11	2057925	2057925
10880752	yes		Chr11	2243293	2243293	11	2333913	2333913	11	2096643	2096643
10880911	yes		Chr11	2254286	2254286	11	2344969	2344969	n/a	n/a	n/a
id11000778	yes		Chr11	2439137	2439137	11	2514115	2514115	11	2293817	2293817
10886052	yes		Chr11	2442253	2442253	11	2517230	2517230	11	2296933	2296933
id11000807			Chr11	2497796	2497796	11	2568981	2568981	11	2373858	2373858
id11000858	yes		Chr11	2681615	2681615	11	2742952	2742952	11	2596093	2596093
10893745	yes		Chr11	2699360	2699360	11	2763639	2763639	11	2615897	2615897
10895190			Chr11	2767540	2767540	11	2814156	2814156	11	2667892	2667892
10896517	yes		Chr11	2829891	2829891	11	2876450	2876450	11	2730631	2730631
10902608			Chr11	3024751	3024751	11	3097506	3097506	11	2884201	2884201
10905465			Chr11	3188934	3188934	11	3222142	3222142	11	3047269	3047269
10907196			Chr11	3248310	3248310	11	3287548	3287548	11	3106527	3106527
10909377	yes		Chr11	3326707	3326707	11	3366380	3366380	11	3183074	3183074
id11001107	yes		Chr11	3352492	3352492	11	3392225	3392225	11	3208914	3208914
10912183			Chr11	3371588	3371588	11	3475073	3475073	11	3228909	3228909
10912978	yes		Chr11	3411067	3411067	11	3516253	3516253	11	3268445	3268445
10915466	yes		Chr11	3466819	3466819	11	3583526	3583526	11	3331095	3331095
10918294			Chr11	3556981	3556981	11	3651426	3651426	11	3431929	3431929
10919433			Chr11	3588574	3588574	11	3681039	3681039	11	3459110	3459110
10920543			Chr11	3609243	3609243	11	3705229	3705229	11	3481283	3481283
10922039	yes		Chr11	3662411	3662411	11	3758339	3758339	11	3515129	3515129
ud11000156	yes		Chr11	3707109	3707109	11	3802930	3802930	11	3583412	3583412
10923499	yes		Chr11	3710391	3710391	11	3806212	3806212	11	3586694	3586694
10923991			Chr11	3731926	3731926	11	3827762	3827762	11	3609090	3609090
id11001552			Chr11	3928813	3928813	11	3956996	3956996	11	3757156	3757156
10930912			Chr11	4019638	4019638	11	4024298	4024298	11	3834756	3834756
10931576	yes		Chr11	4046384	4046384	11	4051138	4051138	11	3861502	3861502
id11001601	yes		Chr11	4065745	4065745	11	4079644	4079644	11	3880864	3880864
10936033	yes		Chr11	4265098	4265098	11	4221783	4221783	11	4061617	4061617
id11001683	yes		Chr11	4295408	4295408	11	4249185	4249185	11	4091927	4091927
10938623			Chr11	4315507	4315507	11	4289151	4289151	11	4112017	4112017
10940247	yes		Chr11	4366505	4366505	11	4328174	4328174	11	4160068	4160068
10943015			Chr11	4460606	4460606	11	4419880	4419880	11	4282936	4282936
id11001794			Chr11	4484306	4484306	11	4445471	4445471	11	4306634	4306634
10944235			Chr11	4487510	4487510	11	4448674	4448674	11	4309848	4309848
10950749	yes		Chr11	4685113	4685113	11	4684539	4684539	n/a	n/a	n/a
10952480			Chr11	4766065	4766065	11	4749678	4749678	4	33692780	33692780
10954410	yes		Chr11	4826116	4826116	11	4808297	4808297	7	9768222	9768222
10955157	yes		Chr11	4902217	4902217	11	4826905	4826905	11	4596947	4596947
10963017			Chr11	5081104	5081104	11	5016102	5016102	11	4771036	4771036
id11002047	yes		Chr11	5092283	5092283	11	5027261	5027261	11	4782215	4782215
10969097	yes		Chr11	5218484	5218484	11	5198000	5198000	AAAA02036407.1	13624	13624
10973715	yes		Chr11	5282771	5282771	11	5335992	5335992	11	4830510	4830510
10973805	yes		Chr11	5285786	5285786	11	5339007	5339007	11	4833525	4833525
10973952	yes		Chr11	5290669	5290669	11	5343883	5343883	11	4838408	4838408
10975038			Chr11	5316582	5316582	11	5376015	5376015	11	4864302	4864302
id11002236			Chr11	5337480	5337480	11	5386854	5386854	11	4881403	4881403
id11002268	yes		Chr11	5421745	5421745	11	5468581	5468581	11	4954444	4954444
10983929			Chr11	5548587	5548587	11	5615885	5615885	11	5077351	5077351
10985279			Chr11	5582364	5582364	11	5645993	5645993	11	5143328	5143328
10986245	yes		Chr11	5625462	5625462	11	5676283	5676283	11	5174632	5174632
10987441	yes		Chr11	5649160	5649160	11	5698484	5698484	11	5197967	5197967
10987941			Chr11	5662291	5662291	11	5709778	5709778	11	5214806	5214806
10996639	yes		Chr11	5918834	5918834	11	5909358	5909358	11	5451795	5451795
11004162	yes		Chr11	6133439	6133439	11	6088667	6088667	11	5600163	5600163
11012905	yes		Chr11	6323474	6323474	11	6301206	6301206	11	5719240	5719240
11013136	yes		Chr11	6332454	6332454	11	6306904	6306904	11	5756636	5756636
11016880			Chr11	6427899	6427899	11	6389747	6389747	11	5821893	5821893
11019786	yes		Chr11	6457714	6457714	11	6472086	6472086	11	5851710	5851710
11026210			Chr11	6575637	6575637	11	6600908	6600908	11	5945766	5945766
11026489			Chr11	6579531	6579531	11	6604999	6604999	11	5949667	5949667
id11002764			Chr11	6691986	6691986	11	6638483	6638483	11	6019082	6019082
11042869	yes		Chr11	6823302	6823302	11	6948421	6948421	11	6141703	6141703
id11002829			Chr11	6852789	6852789	11	6977134	6977134	11	6161554	6161554
11047664			Chr11	6904243	6904243	11	7040122	7040122	11	6192854	6192854
id11002933	yes		Chr11	7282091	7282091	11	7434978	7434978	11	6473117	6473117
id11002940	yes		Chr11	7287845	7287845	11	7440741	7440741	11	6478871	6478871
11064387			Chr11	7307748	7307748	11	7481933	7481933	11	6498783	6498783
id11002963	yes		Chr11	7347681	7347681	11	7520910	7520910	11	6547675	6547675
11066376	yes		Chr11	7365279	7365279	11	7537920	7537920	11	6565058	6565058
11066495			Chr11	7370178	7370178	11	7542820	7542820	11	6569958	6569958
11067344	yes		Chr11	7387363	7387363	11	7573969	7573969	11	6586163	6586163
id11002983	yes		Chr11	7403786	7403786	11	7596053	7596053	11	6612541	6612541
11073372	yes		Chr11	7620386	7620386	11	7811988	7811988	11	6831245	6831245
11075456	yes		Chr11	7659467	7659467	11	7863624	7863624	11	6879818	6879818
11083523	yes		Chr11	7915531	7915531	11	8083891	8083891	11	7115385	7115385
11083524	yes		Chr11	7915645	7915645	11	8084005	8084005	11	7115499	7115499
id11003145	yes		Chr11	7950857	7950857	11	8165934	8165934	11	7137372	7137372
11088315			Chr11	8043621	8043621	11	8247118	8247118	n/a	n/a	n/a
11093105			Chr11	8158438	8158438	11	8342515	8342515	11	7232843	7232843
11095170			Chr11	8170129	8170129	11	8384804	8384804	11	7221149	7221149
11097395	yes		Chr11	8251789	8251789	11	8439177	8439177	11	7365858	7365858
11097900			Chr11	8269968	8269968	11	8457829	8457829	4	1634975	1634975
id11003281			Chr11	8429046	8429046	11	8601502	8601502	4	1449623	1449623
11111063	yes		Chr11	8469696	8469696	11	8759552	8759552	CH398704.1	4874	4874
11112384			Chr11	8536462	8536462	11	8786491	8786491	11	16026014	16026014
11112426			Chr11	8537329	8537329	11	8788201	8788201	11	16025147	16025147
id11003396			Chr11	8632175	8632175	11	8880556	8880556	4	1496946	1496946
11122733			Chr11	9174519	9174519	11	9015316	9015316	11	7512842	7512842
id11003544	yes		Chr11	9276381	9276381	11	9109202	9109202	n/a	n/a	n/a
11129011	yes		Chr11	9348710	9348710	11	9183139	9183139	11	7720079	7720079
11130152	yes		Chr11	9383744	9383744	11	9215533	9215533	11	7752277	7752277
11130155	yes		Chr11	9383901	9383901	11	9215690	9215690	11	7752434	7752434
11130199			Chr11	9385594	9385594	11	9217367	9217367	3	20138449	20138449
11140670			Chr11	9805479	9805479	11	9413614	9413614	11	8026898	8026898
11141821	yes		Chr11	9838853	9838853	11	9447360	9447360	11	8069982	8069982
11148258	yes		Chr11	9951873	9951873	11	9671849	9671849	11	8193299	8193299
11155000	yes		Chr11	10294966	10294966	11	9845898	9845898	AAAA02040405.1	4438	4438
11159267			Chr11	10379881	10379881	11	9969502	9969502	11	8556716	8556716
11163294	yes		Chr11	10409566	10409566	11	10054271	10054271	n/a	n/a	n/a
11166327			Chr11	10509433	10509433	11	10116476	10116476	11	8692783	8692783
c11p10263123	yes		Chr11	10630834	10630834	11	10263124	10263124	11	8853144	8853144
11183256			Chr11	10859277	10859277	11	10470536	10470536	11	9076309	9076309
11188934	yes		Chr11	10921434	10921434	11	10580420	10580420	n/a	n/a	n/a
11192454			Chr11	11027849	11027849	11	10662354	10662354	3	495089	495089
11194621			Chr11	11106829	11106829	11	10713472	10713472	n/a	n/a	n/a
11194923			Chr11	11115601	11115601	11	10722191	10722191	11	9376423	9376423
id11003923	yes		Chr11	11134948	11134948	11	10741559	10741559	11	9395783	9395783
11202999	yes		Chr11	11415334	11415334	11	10951890	10951890	11	9689020	9689020
rd11003103			Chr11	11691073	11691073	11	11199410	11199410	11	9944560	9944560
11215362			Chr11	11764124	11764124	11	11264445	11264445	11	10024704	10024704
11218466			Chr11	11808964	11808964	11	11338204	11338204	n/a	n/a	n/a
11218663	yes		Chr11	11817437	11817437	11	11346682	11346682	11	10058668	10058668
c11p11362381	yes		Chr11	11832547	11832547	11	11362382	11362382	11	10073427	10073427
11219652	yes		Chr11	11873993	11873993	11	11383226	11383226	11	10096436	10096436
11223687			Chr11	12036036	12036036	11	11484685	11484685	n/a	n/a	n/a
id11004148			Chr11	12219905	12219905	11	11586144	11586144	11	10407084	10407084
11228619	yes		Chr11	12235868	12235868	11	11600170	11600170	11	10423671	10423671
11230386	yes		Chr11	12261053	12261053	11	11648013	11648013	11	10450726	10450726
11233430			Chr11	12377012	12377012	11	11715177	11715177	11	10546004	10546004
wd11001118	yes		Chr11	12442738	12442738	11	11776951	11776951	11	10604296	10604296
11238303	yes		Chr11	12551713	12551713	11	11872676	11872676	11	10746794	10746794
11242765			Chr11	12681870	12681870	11	12011458	12011458	11	10822694	10822694
11246387			Chr11	12715226	12715226	11	12142966	12142966	11	10791040	10791040
11244854			Chr11	12729040	12729040	11	12066584	12066584	11	10774856	10774856
11267465			Chr11	13305341	13305341	11	12865354	12865354	2	12859335	12859335
11275485			Chr11	13454677	13454677	11	13020856	13020856	AAAA02038823.1	3682	3682
11254956			Chr11	13542595	13542595	11	12573397	12573397	2	14717280	14717280
11255522	yes		Chr11	13560309	13560309	11	12583306	12583306	3	186552	186552
rd11003114			Chr11	13661189	13661189	11	12671314	12671314	6	14273094	14273094
11247855			Chr11	14138652	14138652	11	12193293	12193293	1	1923040	1923040
11247964			Chr11	14139380	14139380	11	12198359	12198359	1	1923768	1923768
11279251	yes		Chr11	14252988	14252988	11	13086675	13086675	3	20296544	20296544
c11p13095758			Chr11	14266526	14266526	11	13095759	13095759	n/a	n/a	n/a
11280316	yes		Chr11	14296536	14296536	11	13114042	13114042	8	14596077	14596077
11291206	yes		Chr11	14709067	14709067	11	13349058	13349058	2	23255519	23255519
11291231			Chr11	14710838	14710838	11	13350829	13350829	2	23257290	23257290
11294640	yes		Chr11	14851434	14851434	11	13422342	13422342	1	18860576	18860576
11294678			Chr11	14853484	14853484	11	13424394	13424394	1	18862626	18862626
11305380			Chr11	15140484	15140484	11	13665090	13665090	11	10951919	10951919
11313017			Chr11	15371932	15371932	11	13881882	13881882	n/a	n/a	n/a
11314657			Chr11	15403118	15403118	11	13926471	13926471	11	11256976	11256976
wd11001777	yes		Chr11	15479022	15479022	11	13988965	13988965	11	11347490	11347490
11318877			Chr11	15561544	15561544	11	14080036	14080036	11	11465280	11465280
11337326			Chr11	15816807	15816807	11	14565502	14565502	1	25450177	25450177
11327721			Chr11	16355250	16355250	11	14310975	14310975	3	40117413	40117413
11345455	yes		Chr11	16530717	16530717	11	14741103	14741103	4	3058921	3058921
11347184			Chr11	16613340	16613340	11	14779176	14779176	8	24305233	24305233
id11004845	yes		Chr11	16618384	16618384	11	14784276	14784276	8	24310286	24310286
11349241			Chr11	16663121	16663121	11	14825954	14825954	8	24359256	24359256
11351350			Chr11	16724033	16724033	11	14885148	14885148	1	19360608	19360608
id11004894			Chr11	16775220	16775220	11	14964028	14964028	4	3102402	3102402
11356474			Chr11	16816647	16816647	11	15004553	15004553	4	3176286	3176286
11360398			Chr11	16918900	16918900	11	15074297	15074297	12	22796577	22796577
11367847			Chr11	17219480	17219480	11	15222106	15222106	5	10588176	10588176
7475952			Chr11	17229492	17229492	7	14319589	14319589	9	5889535	5889535
11375164	yes		Chr11	17409483	17409483	11	15378285	15378285	11	11691158	11691158
11377817			Chr11	17486587	17486587	11	15440445	15440445	11	11774670	11774670
id11005058	yes		Chr11	17491580	17491580	11	15445379	15445379	11	11780958	11780958
11387335			Chr11	17675311	17675311	11	15638505	15638505	11	12001760	12001760
11388299	yes		Chr11	17692442	17692442	11	15655700	15655700	11	12018948	12018948
c11p15716084	yes		Chr11	17744310	17744310	11	15716085	15716085	n/a	n/a	n/a
11391672	yes		Chr11	17774069	17774069	11	15734749	15734749	11	12108809	12108809
11393170	yes		Chr11	17823075	17823075	11	15768564	15768564	n/a	n/a	n/a
11396738	yes		Chr11	17921226	17921226	11	15850522	15850522	11	12236723	12236723
11407547			Chr11	18122310	18122310	11	16070483	16070483	11	12438114	12438114
11412704			Chr11	18230239	18230239	11	16165494	16165494	11	12593750	12593750
11413935			Chr11	18261902	18261902	11	16201400	16201400	11	12622942	12622942
11416825	yes		Chr11	18311702	18311702	11	16250245	16250245	11	12680147	12680147
11417835	yes		Chr11	18344477	18344477	11	16283395	16283395	11	12721823	12721823
id11005541	yes		Chr11	18344854	18344854	11	16283771	16283771	11	12722200	12722200
id11005543			Chr11	18345911	18345911	11	16284824	16284824	11	12723257	12723257
11443276	yes		Chr11	18804822	18804822	11	16734718	16734718	11	13253930	13253930
11455383	yes		Chr11	19152543	19152543	11	17047762	17047762	11	13600233	13600233
11465340	yes		Chr11	19183317	19183317	11	17238363	17238363	11	13748873	13748873
11465012			Chr11	19193193	19193193	11	17228449	17228449	n/a	n/a	n/a
id11006022			Chr11	19214120	19214120	11	17210267	17210267	4	11886867	11886867
c11p17119245	yes		Chr11	19341346	19341346	11	17119246	17119246	11	13883219	13883219
11458401			Chr11	19352844	19352844	11	17107943	17107943	3	22078040	22078040
11468426	yes		Chr11	19437476	19437476	11	17292835	17292835	11	13930608	13930608
id11006101			Chr11	19614337	19614337	11	17435033	17435033	11	14126931	14126931
11484085			Chr11	19854529	19854529	11	17596430	17596430	11	14268503	14268503
11488293			Chr11	19983085	19983085	11	17692327	17692327	11	14411591	14411591
11492663			Chr11	20058646	20058646	11	17799279	17799279	11	14520962	14520962
11499828	yes		Chr11	20223720	20223720	11	17908099	17908099	11	14647149	14647149
11503624			Chr11	20300534	20300534	11	17981204	17981204	11	14740659	14740659
11514197			Chr11	20526698	20526698	11	18227033	18227033	11	14929350	14929350
11514349	yes		Chr11	20529563	20529563	11	18229870	18229870	11	14932215	14932215
id11006398	yes		Chr11	20575892	20575892	11	18290104	18290104	11	15019342	15019342
id11006537			Chr11	20717171	20717171	11	18411886	18411886	11	15166398	15166398
11522175	yes		Chr11	20743937	20743937	11	18395231	18395231	11	15114780	15114780
11526991			Chr11	20853010	20853010	11	18486614	18486614	11	15255231	15255231
id11006588	yes		Chr11	20862345	20862345	11	18495915	18495915	11	15264562	15264562
11529054	yes		Chr11	20913915	20913915	11	18547499	18547499	11	15315552	15315552
11532858			Chr11	21027055	21027055	11	18660569	18660569	11	15425507	15425507
11548084	yes		Chr11	21322896	21322896	11	18936070	18936070	11	15701087	15701087
11550353			Chr11	21367276	21367276	11	18993024	18993024	11	15751157	15751157
11552950	yes		Chr11	21435289	21435289	11	19029798	19029798	n/a	n/a	n/a
11569364	yes		Chr11	21851823	21851823	11	19420647	19420647	11	16263085	16263085
id11007192	yes		Chr11	21855358	21855358	11	19424136	19424136	11	16266678	16266678
11569433	yes		Chr11	21856696	21856696	11	19425472	19425472	11	16268016	16268016
11571856	yes		Chr11	21907071	21907071	11	19476777	19476777	11	16320278	16320278
11577398			Chr11	22006147	22006147	11	19598292	19598292	11	16428283	16428283
11585521			Chr11	22269572	22269572	11	19803747	19803747	n/a	n/a	n/a
11586293			Chr11	22324652	22324652	11	19832176	19832176	11	16667694	16667694
id11007432	yes		Chr11	22382131	22382131	11	19898835	19898835	11	16712780	16712780
11593239			Chr11	22447549	22447549	11	19966898	19966898	11	16777231	16777231
id11007523			Chr11	22505786	22505786	11	20024084	20024084	11	16834516	16834516
11596998	yes		Chr11	22562565	22562565	11	20074439	20074439	n/a	n/a	n/a
11598756			Chr11	22596746	22596746	11	20108668	20108668	n/a	n/a	n/a
11606526			Chr11	22737454	22737454	11	20313437	20313437	11	17079578	17079578
11608239	yes		Chr11	22870980	22870980	11	20353609	20353609	11	17121956	17121956
11609887			Chr11	22884327	22884327	11	20414053	20414053	11	17135233	17135233
11618004			Chr11	23104350	23104350	11	20647651	20647651	11	17352004	17352004
11618220	yes		Chr11	23109804	23109804	11	20653107	20653107	11	17357458	17357458
id11007802	yes		Chr11	23130219	23130219	11	20679426	20679426	11	17386069	17386069
11619512			Chr11	23132404	23132404	11	20681498	20681498	11	17391287	17391287
id11007806			Chr11	23164311	23164311	11	20711892	20711892	11	17423218	17423218
11628064			Chr11	23305873	23305873	11	20837771	20837771	n/a	n/a	n/a
id11007903			Chr11	23567654	23567654	11	21032445	21032445	n/a	n/a	n/a
11641947			Chr11	23748183	23748183	11	21084315	21084315	11	17910974	17910974
11649048	yes		Chr11	24018524	24018524	11	21213958	21213958	11	18004556	18004556
11650133			Chr11	24029578	24029578	11	21233762	21233762	11	18015610	18015610
11658330			Chr11	24190441	24190441	11	21393571	21393571	11	18143277	18143277
11660128	yes		Chr11	24215472	24215472	11	21415415	21415415	11	18178367	18178367
11664079	yes		Chr11	24303944	24303944	11	21508416	21508416	11	18267723	18267723
11673017	yes		Chr11	24338963	24338963	11	21689303	21689303	11	18329074	18329074
11673053	yes		Chr11	24340766	24340766	11	21691103	21691103	11	18330888	18330888
id11008135			Chr11	24396875	24396875	11	21735970	21735970	11	18397503	18397503
11688144			Chr11	24591458	24591458	11	21964661	21964661	11	18631163	18631163
id11008193	yes		Chr11	24655820	24655820	11	22008834	22008834	11	18683817	18683817
id11008214	yes		Chr11	24688242	24688242	11	22044151	22044151	11	18716210	18716210
11694255			Chr11	24708666	24708666	11	22065416	22065416	11	18736637	18736637
11694589	yes		Chr11	24714283	24714283	11	22071896	22071896	n/a	n/a	n/a
11697728			Chr11	24734962	24734962	11	22141169	22141169	11	18783846	18783846
11697829			Chr11	24738731	24738731	11	22144940	22144940	11	18787615	18787615
11712665	yes		Chr11	24997980	24997980	11	22439562	22439562	5	17359286	17359286
11712754			Chr11	25000321	25000321	11	22440795	22440795	5	17360524	17360524
11713518	yes	yes	Chr11	25013690	25013690	11	22453819	22453819	5	17373896	17373896
id11008525	yes		Chr11	25115282	25115282	11	22546707	22546707	4	5079740	5079740
11720074	yes		Chr11	25130918	25130918	11	22562351	22562351	9	7865534	7865534
11730518			Chr11	25373399	25373399	11	22816430	22816430	11	12498924	12498924
11732122			Chr11	25430539	25430539	11	22861567	22861567	11	19541551	19541551
11733398	yes		Chr11	25449930	25449930	11	22881161	22881161	n/a	n/a	n/a
11734873	yes		Chr11	25479737	25479737	11	22912310	22912310	11	19403687	19403687
id11008862			Chr11	25596760	25596760	11	23023708	23023708	11	19234620	19234620
id11008882	yes		Chr11	25651159	25651159	11	23080452	23080452	11	19169688	19169688
id11008888	yes		Chr11	25653756	25653756	11	23083051	23083051	11	19167091	19167091
11751056	yes		Chr11	25816278	25816278	11	23231455	23231455	n/a	n/a	n/a
11756589	yes		Chr11	25923625	25923625	11	23356123	23356123	5	5248529	5248529
11760343	yes		Chr11	26020658	26020658	11	23438263	23438263	4	10716410	10716410
11765718			Chr11	26122573	26122573	11	23554090	23554090	12	5769563	5769563
11765883			Chr11	26124948	26124948	11	23556480	23556480	12	5771938	5771938
11766807			Chr11	26154852	26154852	11	23606017	23606017	3	2830168	2830168
11769276	yes		Chr11	26202890	26202890	11	23660957	23660957	4	10791659	10791659
11769696	yes		Chr11	26213155	26213155	11	23671213	23671213	4	10801924	10801924
11789170			Chr11	26638145	26638145	11	24085313	24085313	11	20724562	20724562
11789220	yes		Chr11	26639039	26639039	11	24086207	24086207	n/a	n/a	n/a
11789957	yes		Chr11	26656054	26656054	11	24100905	24100905	11	20756243	20756243
11792121	yes		Chr11	26688187	26688187	11	24159456	24159456	11	20816665	20816665
11792672	yes		Chr11	26700512	26700512	11	24171632	24171632	11	20851073	20851073
id11009393	yes		Chr11	26750450	26750450	11	24221974	24221974	11	20930014	20930014
11799375	yes		Chr11	26837373	26837373	11	24303688	24303688	11	21029491	21029491
11807166			Chr11	27020644	27020644	11	24470833	24470833	9	7722141	7722141
11812111	yes		Chr11	27227846	27227846	11	24629195	24629195	7	20470822	20470822
id11009562			Chr11	27327799	27327799	11	24728131	24728131	11	20038730	20038730
11819865			Chr11	27405957	27405957	11	24779246	24779246	6	19201156	19201156
11822584			Chr11	27450839	27450839	11	24833261	24833261	11	20072715	20072715
11827101			Chr11	27551549	27551549	11	24926596	24926596	6	19139779	19139779
id11009687			Chr11	27602727	27602727	11	24983484	24983484	11	20192083	20192083
11837165	yes		Chr11	27734425	27734425	11	25132894	25132894	11	20297467	20297467
11837210			Chr11	27737028	27737028	11	25135188	25135188	11	20300061	20300061
11840487	yes		Chr11	27813633	27813633	11	25212665	25212665	11	20381542	20381542
id11009915			Chr11	27887580	27887580	11	25279481	25279481	11	20459568	20459568
11846033			Chr11	27974558	27974558	11	25359525	25359525	2	24343652	24343652
11846268	yes		Chr11	27983766	27983766	11	25368735	25368735	7	2382322	2382322
11846273			Chr11	27984040	27984040	11	25369009	25369009	7	2382596	2382596
id11009984			Chr11	28035114	28035114	11	25432067	25432067	6	2916453	2916453
11853141			Chr11	28133841	28133841	11	25531988	25531988	6	5679616	5679616
rd11003240			Chr11	28164147	28164147	11	25562299	25562299	6	2962144	2962144
c11p25591958			Chr11	28193916	28193916	11	25591959	25591959	6	2693551	2693551
11855950	yes		Chr11	28195488	28195488	11	25593531	25593531	6	2691978	2691978
11866168	yes		Chr11	28487916	28487916	11	25811598	25811598	2	15828231	15828231
11874690			Chr11	28760229	28760229	11	26028278	26028278	1	1146096	1146096
11881800			Chr11	29111058	29111058	11	26199202	26199202	11	21097692	21097692
id11010309			Chr11	29112373	29112373	11	26203862	26203862	11	21101652	21101652
id11010335			Chr11	29218897	29218897	11	26300403	26300403	11	21164291	21164291
11885065	yes		Chr11	29220062	29220062	11	26301538	26301538	11	21165430	21165430
11887397			Chr11	29293204	29293204	11	26376645	26376645	11	21278019	21278019
11887431	yes	yes	Chr11	29294265	29294265	11	26377706	26377706	11	21279080	21279080
11894392			Chr11	29488633	29488633	11	26516772	26516772	2	27706289	27706289
11910765			Chr11	29712085	29712085	11	26947515	26947515	7	485817	485817
11911109	yes		Chr11	29717789	29717789	11	26953338	26953338	n/a	n/a	n/a
rd11003254			Chr11	29718062	29718062	11	26953611	26953611	n/a	n/a	n/a
11911190			Chr11	29720116	29720116	11	26955665	26955665	11	21659488	21659488
11915122	yes		Chr11	29772879	29772879	11	27015384	27015384	1	879046	879046
1535256			Chr11	29803603	29803603	2	6312400	6312400	2	413501	413501
11920440	yes		Chr11	29880874	29880874	11	27163809	27163809	1	29013065	29013065
11933644			Chr11	30113184	30113184	11	27363747	27363747	11	22163617	22163617
id11010846			Chr11	30139536	30139536	11	27387727	27387727	11	22134248	22134248
11935925	yes		Chr11	30169741	30169741	11	27408026	27408026	5	9345096	9345096
11943779			Chr11	30326912	30326912	11	27560949	27560949	7	19324162	19324162
11945545			Chr11	30386591	30386591	11	27591935	27591935	2	34257483	34257483
rd1000130			Chr11	30503558	30503558	1	13710929	13710929	n/a	n/a	n/a
436270			Chr11	30503946	30503946	1	13711317	13711317	n/a	n/a	n/a
11953608			Chr11	30565927	30565927	11	27790759	27790759	n/a	n/a	n/a
11955604			Chr11	30596481	30596481	11	27815939	27815939	11	21776160	21776160
11955796	yes		Chr11	30619736	30619736	11	27817978	27817978	11	21774237	21774237
11963686	yes		Chr11	30661981	30661981	11	27994133	27994133	2	7167326	7167326
11964077	yes		Chr11	30666781	30666781	11	27998933	27998933	2	7173910	7173910
11982569			Chr11	30930141	30930141	11	28437127	28437127	n/a	n/a	n/a
11985463			Chr11	31132655	31132655	11	28485469	28485469	11	22604207	22604207
11992907			Chr11	31265563	31265563	11	28739518	28739518	11	22752339	22752339
id11011652			Chr11	31533802	31533802	11	28958989	28958989	11	23011952	23011952
12006654			Chr12	211898	211898	12	119957	119957	12	195951	195951
id12000032			Chr12	225438	225438	12	133529	133529	12	236443	236443
12010072	yes		Chr12	312675	312675	12	246313	246313	12	311356	311356
12012906	yes		Chr12	445669	445669	12	372193	372193	12	560256	560256
12013534			Chr12	479113	479113	12	405388	405388	n/a	n/a	n/a
12014725	yes		Chr12	532428	532428	12	458685	458685	12	644249	644249
12016398	yes		Chr12	580893	580893	12	514900	514900	n/a	n/a	n/a
12017102			Chr12	653580	653580	12	563869	563869	11	224081	224081
12019104	yes		Chr12	734466	734466	12	657864	657864	12	1292277	1292277
12026786	yes		Chr12	849921	849921	12	938763	938763	12	1165317	1165317
SNPN12_905482	yes		Chr12	883160	883160	12	906483	906483	12	1131831	1131831
12024275	yes		Chr12	966760	966760	12	839035	839035	12	1047715	1047715
12023948	yes		Chr12	981068	981068	12	820835	820835	12	1033407	1033407
12022176	yes		Chr12	1035500	1035500	12	768036	768036	12	967230	967230
12036930	yes		Chr12	1446739	1446739	12	1353981	1353981	12	1694991	1694991
12037071	yes		Chr12	1452438	1452438	12	1359545	1359545	12	1700551	1700551
id12000633	yes		Chr12	1495416	1495416	12	1405816	1405816	12	1743532	1743532
12039542	yes		Chr12	1553159	1553159	12	1460996	1460996	12	1809541	1809541
12043515			Chr12	1667786	1667786	12	1561911	1561911	12	1892611	1892611
12045914			Chr12	1737778	1737778	12	1640861	1640861	11	1400169	1400169
12048140	yes		Chr12	1851635	1851635	12	1753550	1753550	12	2025060	2025060
12048601			Chr12	1872297	1872297	12	1773214	1773214	12	2045725	2045725
12048951	yes		Chr12	1887715	1887715	12	1788644	1788644	12	2062331	2062331
rd12003292			Chr12	2006576	2006576	12	1904510	1904510	12	2117203	2117203
12052896	yes		Chr12	2095928	2095928	12	2001943	2001943	12	2211316	2211316
12057823			Chr12	2227526	2227526	12	2173961	2173961	12	2329496	2329496
12058983			Chr12	2265512	2265512	12	2207603	2207603	12	2378318	2378318
12059024	yes		Chr12	2266544	2266544	12	2208637	2208637	12	2379350	2379350
id12001059	yes		Chr12	2338785	2338785	12	2285526	2285526	12	2450709	2450709
12061803	yes		Chr12	2356973	2356973	12	2303060	2303060	12	2478741	2478741
12062547	yes		Chr12	2378373	2378373	12	2324105	2324105	12	2500142	2500142
12065280			Chr12	2468676	2468676	12	2427759	2427759	12	2598832	2598832
SNPN12_2437298			Chr12	2492125	2492125	12	2438297	2438297	12	2612777	2612777
12070892	yes		Chr12	2660629	2660629	12	2601373	2601373	12	2822074	2822074
12072314	yes		Chr12	2710541	2710541	12	2651274	2651274	12	2770851	2770851
12074330			Chr12	2794097	2794097	12	2735219	2735219	12	2952088	2952088
12074454	yes		Chr12	2797303	2797303	12	2738426	2738426	12	2955294	2955294
12082714			Chr12	3044768	3044768	12	2986716	2986716	12	3217030	3217030
12085845			Chr12	3128198	3128198	12	3070123	3070123	n/a	n/a	n/a
12086489	yes		Chr12	3144378	3144378	12	3086293	3086293	12	3342759	3342759
12088643	yes		Chr12	3202616	3202616	12	3144839	3144839	12	3407719	3407719
12091354	yes		Chr12	3301560	3301560	12	3217524	3217524	12	3508468	3508468
12094562	yes		Chr12	3370303	3370303	12	3297551	3297551	12	3614810	3614810
12096350			Chr12	3451501	3451501	12	3376373	3376373	12	3697420	3697420
12097550	yes		Chr12	3477557	3477557	12	3403966	3403966	1	8910502	8910502
12097660	yes		Chr12	3484222	3484222	12	3410631	3410631	1	8903837	8903837
12098610	yes		Chr12	3521396	3521396	12	3434113	3434113	12	3728495	3728495
12101911			Chr12	3627116	3627116	12	3544726	3544726	12	3836556	3836556
id12001499	yes		Chr12	3712249	3712249	12	3623639	3623639	12	3927509	3927509
c12p3679917	yes		Chr12	3766063	3766063	12	3679918	3679918	12	3981209	3981209
12108546			Chr12	3808101	3808101	12	3723624	3723624	12	4020965	4020965
12111222	yes		Chr12	3876414	3876414	12	3801262	3801262	12	4109230	4109230
12112697			Chr12	3910559	3910559	12	3843753	3843753	12	4152992	4152992
id12001775	yes		Chr12	4102432	4102432	12	4046550	4046550	12	4363517	4363517
12118350			Chr12	4103128	4103128	12	4047246	4047246	12	4364213	4364213
12120674			Chr12	4138999	4138999	12	4120089	4120089	12	4446943	4446943
12121893			Chr12	4161143	4161143	12	4141420	4141420	12	4460805	4460805
12123075			Chr12	4188336	4188336	12	4171642	4171642	12	4487854	4487854
12134336	yes		Chr12	4295604	4295604	12	4433511	4433511	12	4573573	4573573
id12001995			Chr12	4312823	4312823	12	4449230	4449230	12	4589076	4589076
12135334			Chr12	4320330	4320330	12	4456737	4456737	12	4596582	4596582
12139549			Chr12	4416381	4416381	12	4552754	4552754	12	4710658	4710658
12142455	yes		Chr12	4475063	4475063	12	4624422	4624422	12	4774613	4774613
12142855	yes		Chr12	4481552	4481552	12	4630970	4630970	12	4780601	4780601
c12p4887439	yes		Chr12	4765576	4765576	12	4887440	4887440	12	5098651	5098651
12157206			Chr12	4831409	4831409	12	4958019	4958019	12	5185636	5185636
12159979	yes		Chr12	4868784	4868784	12	5013970	5013970	12	5234969	5234969
id12002348	yes		Chr12	4991853	4991853	12	5129581	5129581	12	5357096	5357096
12172332	yes		Chr12	5034147	5034147	12	5377905	5377905	2	15948261	15948261
12172432	yes		Chr12	5037129	5037129	12	5380860	5380860	2	15945279	15945279
12176199			Chr12	5191400	5191400	12	5515194	5515194	12	5438622	5438622
12179231			Chr12	5223315	5223315	12	5566618	5566618	12	5483976	5483976
12180611			Chr12	5257420	5257420	12	5605539	5605539	12	5532595	5532595
c12p5738988			Chr12	5359473	5359473	12	5738989	5738989	12	5644143	5644143
id12002563	yes		Chr12	5381062	5381062	12	5765866	5765866	12	5671875	5671875
12187583			Chr12	5429936	5429936	12	5805414	5805414	12	5698830	5698830
12189435			Chr12	5497209	5497209	12	5851455	5851455	12	5817073	5817073
12200882			Chr12	5581072	5581072	12	6125107	6125107	12	5939153	5939153
12220320			Chr12	5621652	5621652	12	6538937	6538937	12	6036110	6036110
12222681			Chr12	5684312	5684312	12	6584181	6584181	12	6103804	6103804
12225269			Chr12	5764428	5764428	12	6652325	6652325	3	21312116	21312116
12227575			Chr12	5812000	5812000	12	6728030	6728030	12	6234958	6234958
id12002698	yes		Chr12	5815295	5815295	12	6731309	6731309	12	6238254	6238254
12227711			Chr12	5816461	5816461	12	6732472	6732472	12	6239418	6239418
id12002728	yes		Chr12	5924531	5924531	12	6815403	6815403	12	6323841	6323841
id12002740	yes		Chr12	5928525	5928525	12	6819391	6819391	12	6327833	6327833
12235194			Chr12	6029925	6029925	12	6896175	6896175	n/a	n/a	n/a
12238474	yes		Chr12	6099879	6099879	12	6959921	6959921	12	6501561	6501561
12238481			Chr12	6100147	6100147	12	6960189	6960189	12	6501829	6501829
12244450	yes		Chr12	6225645	6225645	12	7096306	7096306	12	6607399	6607399
12245152	yes		Chr12	6264027	6264027	12	7114076	7114076	n/a	n/a	n/a
12249991			Chr12	6367507	6367507	12	7222123	7222123	12	8172882	8172882
id12002878	yes		Chr12	6449036	6449036	12	7286113	7286113	12	6739875	6739875
c12p7445811	yes		Chr12	6627858	6627858	12	7445812	7445812	12	6937901	6937901
12260615	yes		Chr12	6669747	6669747	12	7462305	7462305	12	6971941	6971941
12263312	yes		Chr12	6747945	6747945	12	7538167	7538167	12	7050203	7050203
id12003005			Chr12	6811121	6811121	12	7599203	7599203	12	7103745	7103745
12268749			Chr12	6867599	6867599	12	7663131	7663131	12	7162996	7162996
id12003066			Chr12	6871869	6871869	12	7667404	7667404	12	7167268	7167268
12269187			Chr12	6876769	6876769	12	7672269	7672269	12	7172146	7172146
12271792	yes		Chr12	6941569	6941569	12	7737889	7737889	12	7237402	7237402
12278233			Chr12	7116182	7116182	12	7917509	7917509	12	7368162	7368162
id12003172	yes		Chr12	7121686	7121686	12	7923001	7923001	12	7373613	7373613
12284132			Chr12	7184123	7184123	12	8024689	8024689	12	7467935	7467935
12286755			Chr12	7217996	7217996	12	8070782	8070782	12	7513231	7513231
12291932			Chr12	7285304	7285304	12	8180508	8180508	12	7619375	7619375
12295381			Chr12	7348668	7348668	12	8235067	8235067	12	7711415	7711415
12295768			Chr12	7354630	7354630	12	8240608	8240608	12	7717404	7717404
12295865			Chr12	7356331	7356331	12	8242308	8242308	12	7719104	7719104
12300431			Chr12	7418406	7418406	12	8319404	8319404	9	985409	985409
12318521			Chr12	7706984	7706984	12	8794364	8794364	12	7791856	7791856
id12003594			Chr12	7823707	7823707	12	8871105	8871105	n/a	n/a	n/a
12323485	yes		Chr12	7870355	7870355	12	8913217	8913217	5	8179371	8179371
12325124			Chr12	7894278	7894278	12	8943291	8943291	5	8185104	8185104
12325725			Chr12	7905663	7905663	12	8955492	8955492	n/a	n/a	n/a
12327498			Chr12	7929058	7929058	12	9001170	9001170	n/a	n/a	n/a
12331206			Chr12	8013917	8013917	12	9074176	9074176	5	8260759	8260759
12331210			Chr12	8013965	8013965	12	9074224	9074224	5	8260807	8260807
id12003700	yes		Chr12	8054321	8054321	12	9127499	9127499	5	8304853	8304853
id12003717	yes		Chr12	8114489	8114489	12	9181124	9181124	5	8367695	8367695
12342458			Chr12	8245645	8245645	12	9316996	9316996	n/a	n/a	n/a
12349692			Chr12	8386379	8386379	12	9465856	9465856	5	8503165	8503165
12351619			Chr12	8431937	8431937	12	9508424	9508424	5	8680193	8680193
id12003803	yes		Chr12	8465433	8465433	12	9540170	9540170	5	8712179	8712179
12356108			Chr12	8517266	8517266	12	9588091	9588091	5	8801361	8801361
12357055			Chr12	8528342	8528342	12	9608991	9608991	5	8813333	8813333
12365932			Chr12	8614203	8614203	12	9763462	9763462	5	8859365	8859365
12365977	yes		Chr12	8615119	8615119	12	9764377	9764377	5	8860280	8860280
12375530			Chr12	8871406	8871406	12	9946687	9946687	10	10627580	10627580
12379451	yes		Chr12	8973229	8973229	12	10051752	10051752	5	9129397	9129397
12384668	yes		Chr12	9070955	9070955	12	10148623	10148623	5	9263250	9263250
12389497			Chr12	9222830	9222830	12	10228185	10228185	5	9382142	9382142
12395051			Chr12	9488577	9488577	12	10344454	10344454	12	8092175	8092175
12396903	yes		Chr12	9528653	9528653	12	10395725	10395725	n/a	n/a	n/a
id12004047	yes		Chr12	9597527	9597527	12	10469146	10469146	12	8288984	8288984
12401704	yes		Chr12	9630488	9630488	12	10509878	10509878	12	8336969	8336969
12409876	yes		Chr12	9749607	9749607	12	10671246	10671246	n/a	n/a	n/a
12413246			Chr12	9846138	9846138	12	10740779	10740779	12	8543879	8543879
12417767			Chr12	10029473	10029473	12	10832806	10832806	12	8647010	8647010
id12004228			Chr12	10082492	10082492	12	10867463	10867463	12	8681407	8681407
12423008	yes		Chr12	10215333	10215333	12	10969611	10969611	12	8794236	8794236
12426254	yes		Chr12	10383410	10383410	12	11062870	11062870	12	8887479	8887479
12428328			Chr12	10443042	10443042	12	11125448	11125448	12	8956484	8956484
12430769	yes		Chr12	10547213	10547213	12	11229460	11229460	12	9059255	9059255
c12p11257068	yes		Chr12	10574868	10574868	12	11257069	11257069	12	9087192	9087192
12435011	yes		Chr12	10700729	10700729	12	11365802	11365802	12	9183748	9183748
11317293			Chr12	10755034	10755034	11	14030387	14030387	12	9238440	9238440
12453446			Chr12	10894823	10894823	12	11720114	11720114	AAAA02035472.1	17536	17536
12476691	yes		Chr12	11113505	11113505	12	12075622	12075622	12	9468778	9468778
id12004491	yes		Chr12	11665615	11665615	12	12388405	12388405	CH398436.1	9721	9721
12488556	yes		Chr12	11699544	11699544	12	12405993	12405993	6	15142568	15142568
id12004513	yes		Chr12	11742971	11742971	12	12430501	12430501	6	20838244	20838244
12489614			Chr12	11744651	11744651	12	12432179	12432179	12	9700657	9700657
12489803	yes		Chr12	11752195	11752195	12	12439096	12439096	12	9708197	9708197
12489963			Chr12	11757335	11757335	12	12444236	12444236	12	9711412	9711412
12492559	yes		Chr12	11811357	11811357	12	12509917	12509917	1	47123635	47123635
12507534			Chr12	12186222	12186222	12	12851426	12851426	12	10279857	10279857
12515355	yes		Chr12	12350564	12350564	12	13023605	13023605	12	10448041	10448041
12521760			Chr12	12454321	12454321	12	13179157	13179157	12	10570383	10570383
12525380	yes		Chr12	12558867	12558867	12	13248798	13248798	AAAA02036761.1	6986	6986
rd12003396			Chr12	12575964	12575964	12	13304249	13304249	12	10615872	10615872
12545816			Chr12	12916887	12916887	12	13761132	13761132	12	10912030	10912030
12545879	yes		Chr12	12919903	12919903	12	13764151	13764151	12	10915053	10915053
12548180			Chr12	12993965	12993965	12	13812272	13812272	AAAA02037017.1	1226	1226
12548260	yes		Chr12	12998165	12998165	12	13816472	13816472	12	10954089	10954089
c12p13873645	yes		Chr12	13073884	13073884	12	13873646	13873646	1	11996202	11996202
id12005012			Chr12	13131499	13131499	12	13948879	13948879	12	11142193	11142193
12561018			Chr12	13300398	13300398	12	14089879	14089879	12	11294518	11294518
12565979	yes		Chr12	13384764	13384764	12	14184747	14184747	12	11390239	11390239
12578331	yes		Chr12	13547986	13547986	12	14395330	14395330	12	11517857	11517857
12578571			Chr12	13552725	13552725	12	14400089	14400089	12	11522566	11522566
12579134			Chr12	13567730	13567730	12	14411312	14411312	12	11537590	11537590
12581847			Chr12	13646419	13646419	12	14470116	14470116	12	11617736	11617736
id12005205	yes		Chr12	13665577	13665577	12	14489210	14489210	12	11636892	11636892
12593025			Chr12	13876670	13876670	12	14661596	14661596	12	12025911	12025911
12613148	yes		Chr12	14065299	14065299	12	15043709	15043709	12	12493687	12493687
rd12003410			Chr12	14136966	14136966	12	14771023	14771023	12	12201701	12201701
12609220			Chr12	14293445	14293445	12	14976595	14976595	12	12284044	12284044
12607113	yes		Chr12	14369855	14369855	12	14936674	14936674	12	12345191	12345191
12602855			Chr12	14487721	14487721	12	14835375	14835375	12	12369510	12369510
id12005278			Chr12	14491079	14491079	12	14831605	14831605	12	12365768	12365768
12602270			Chr12	14498117	14498117	12	14824551	14824551	12	12358480	12358480
12617084			Chr12	14502080	14502080	12	15112955	15112955	CH399525.1	3164	3164
12617235			Chr12	14503496	14503496	12	15119412	15119412	12	11990493	11990493
12617550	yes		Chr12	14511633	14511633	12	15127550	15127550	12	11982355	11982355
rd12003415			Chr12	14586418	14586418	12	15203386	15203386	12	11922791	11922791
12634141			Chr12	15009244	15009244	12	15476726	15476726	12	12626280	12626280
12641039			Chr12	15117293	15117293	12	15623539	15623539	12	12663906	12663906
12638892			Chr12	15158090	15158090	12	15573598	15573598	n/a	n/a	n/a
id12005504	yes		Chr12	15158229	15158229	12	15573737	15573737	12	12755887	12755887
12648606			Chr12	15399475	15399475	12	15757091	15757091	12	12525714	12525714
12648838			Chr12	15403234	15403234	12	15760832	15760832	12	12522029	12522029
id12005547	yes		Chr12	15426593	15426593	12	15778231	15778231	12	12708271	12708271
12650785			Chr12	15431803	15431803	12	15783426	15783426	9	18479009	18479009
c12p15847435			Chr12	15495927	15495927	12	15847436	15847436	12	12944164	12944164
12660671	yes		Chr12	15535355	15535355	12	15961922	15961922	12	13005969	13005969
12661368	yes		Chr12	15550745	15550745	12	15973503	15973503	12	13025977	13025977
12667380			Chr12	15844858	15844858	12	16146405	16146405	1	22190042	22190042
12672592			Chr12	16030769	16030769	12	16284664	16284664	CH398254.1	5049	5049
12672760	yes		Chr12	16033046	16033046	12	16286946	16286946	CH398254.1	20501	20501
12672785			Chr12	16033446	16033446	12	16287347	16287347	CH398254.1	20899	20899
12685213	yes		Chr12	16300526	16300526	12	16538412	16538412	12	13209320	13209320
12698631			Chr12	16403271	16403271	12	16862221	16862221	12	15636389	15636389
12701543			Chr12	16472225	16472225	12	16965411	16965411	n/a	n/a	n/a
12702072			Chr12	16482039	16482039	12	16986495	16986495	12	13444191	13444191
12702126			Chr12	16483021	16483021	12	16987476	16987476	12	13445175	13445175
12702327			Chr12	16486207	16486207	12	16990670	16990670	12	13448359	13448359
12703353			Chr12	16502897	16502897	12	17003142	17003142	12	13462425	13462425
12707111	yes		Chr12	16607264	16607264	12	17066946	17066946	12	13528438	13528438
id12005832	yes		Chr12	16910311	16910311	12	17443323	17443323	12	13824872	13824872
12731194			Chr12	17017826	17017826	12	17546633	17546633	12	13940110	13940110
12732307			Chr12	17054598	17054598	12	17571428	17571428	12	13957767	13957767
id12005912	yes		Chr12	17054740	17054740	12	17571574	17571574	12	13957911	13957911
12736641	yes		Chr12	17131215	17131215	12	17655336	17655336	12	14043876	14043876
id12005992	yes		Chr12	17168176	17168176	12	17691781	17691781	12	14107617	14107617
12740129			Chr12	17330218	17330218	12	17779545	17779545	7	4821858	4821858
12740505			Chr12	17349784	17349784	12	17788006	17788006	12	14152227	14152227
12747830			Chr12	17467599	17467599	12	17902839	17902839	12	14284952	14284952
12748535	yes		Chr12	17484132	17484132	12	17919388	17919388	12	14305934	14305934
12750459			Chr12	17520589	17520589	12	17958383	17958383	12	14343136	14343136
12764122			Chr12	17723287	17723287	12	18266176	18266176	12	14621074	14621074
12770495			Chr12	17869344	17869344	12	18444355	18444355	12	14838366	14838366
id12006190	yes		Chr12	17870406	17870406	12	18445419	18445419	12	14839432	14839432
12775942			Chr12	17961540	17961540	12	18588058	18588058	12	14938456	14938456
12776589			Chr12	17972692	17972692	12	18595427	18595427	12	14949178	14949178
12776735	yes		Chr12	17974837	17974837	12	18597553	18597553	12	14951323	14951323
rd12003449			Chr12	18031385	18031385	12	18702311	18702311	12	14797994	14797994
12782890			Chr12	18084850	18084850	12	18763833	18763833	12	15060798	15060798
id12006262			Chr12	18085121	18085121	12	18764104	18764104	12	15061069	15061069
12782927			Chr12	18085768	18085768	12	18764751	18764751	12	15061716	15061716
12784460			Chr12	18106277	18106277	12	18802280	18802280	12	15090559	15090559
12796677	yes		Chr12	18378720	18378720	12	19161731	19161731	n/a	n/a	n/a
12800671	yes		Chr12	18449942	18449942	12	19252404	19252404	12	15466032	15466032
12807535			Chr12	18559660	18559660	12	19375517	19375517	12	15547546	15547546
12808434			Chr12	18588391	18588391	12	19394054	19394054	12	15573442	15573442
12811945	yes		Chr12	18653897	18653897	12	19463599	19463599	12	15665884	15665884
12812507	yes		Chr12	18670788	18670788	12	19480235	19480235	n/a	n/a	n/a
12813267			Chr12	18692673	18692673	12	19502147	19502147	n/a	n/a	n/a
12813937			Chr12	18696784	18696784	12	19511737	19511737	12	15722118	15722118
id12006560	yes		Chr12	18707023	18707023	12	19522102	19522102	12	15736937	15736937
12817508	yes		Chr12	18789981	18789981	12	19578931	19578931	12	15802058	15802058
id12006657	yes		Chr12	18978419	18978419	12	19785714	19785714	n/a	n/a	n/a
12824974			Chr12	18978739	18978739	12	19786034	19786034	n/a	n/a	n/a
12827606	yes		Chr12	19002879	19002879	12	19829588	19829588	12	16016769	16016769
id12006721	yes		Chr12	19135278	19135278	12	19923830	19923830	12	16128165	16128165
12833472	yes		Chr12	19166210	19166210	12	19954818	19954818	12	16159873	16159873
12835408	yes		Chr12	19193356	19193356	12	19995071	19995071	12	16213546	16213546
12839386	yes		Chr12	19255994	19255994	12	20085496	20085496	12	16283846	16283846
12853828			Chr12	19398358	19398358	12	20730995	20730995	12	16480383	16480383
12855627	yes		Chr12	19438578	19438578	12	20791675	20791675	12	16527953	16527953
id12006801	yes		Chr12	19483585	19483585	12	20836624	20836624	n/a	n/a	n/a
12867067			Chr12	19785550	19785550	12	21100322	21100322	12	16727182	16727182
12870161			Chr12	19865557	19865557	12	21176473	21176473	12	16831329	16831329
12879110			Chr12	20133382	20133382	12	21429545	21429545	12	17072184	17072184
12879546			Chr12	20150385	20150385	12	21446549	21446549	12	17082572	17082572
12883287	yes		Chr12	20232264	20232264	12	21529304	21529304	12	17201176	17201176
12884255			Chr12	20265175	20265175	12	21562147	21562147	n/a	n/a	n/a
12884721			Chr12	20279358	20279358	12	21576330	21576330	n/a	n/a	n/a
12884952	yes		Chr12	20288998	20288998	12	21585946	21585946	CH398273.1	8102	8102
id12007161			Chr12	20374170	20374170	12	21671150	21671150	12	17288185	17288185
ud12001248			Chr12	20375187	20375187	12	21672167	21672167	12	17278859	17278859
12890989	yes		Chr12	20434974	20434974	12	21731973	21731973	n/a	n/a	n/a
12903145			Chr12	20741194	20741194	12	21995891	21995891	n/a	n/a	n/a
id12007298	yes		Chr12	20785554	20785554	12	22040192	22040192	12	17600579	17600579
12905758			Chr12	20799656	20799656	12	22054291	22054291	12	17674533	17674533
12910830			Chr12	20902940	20902940	12	22163541	22163541	12	17712346	17712346
12911233			Chr12	20911914	20911914	12	22172536	22172536	12	17721320	17721320
id12007504	yes		Chr12	20918692	20918692	12	22179314	22179314	12	17728100	17728100
12915589			Chr12	21076508	21076508	12	22277106	22277106	n/a	n/a	n/a
12926167			Chr12	21333107	21333107	12	22544640	22544640	12	18069608	18069608
12928240	yes		Chr12	21373144	21373144	12	22587936	22587936	12	18113536	18113536
12928411	yes		Chr12	21378237	21378237	12	22593019	22593019	n/a	n/a	n/a
id12007710			Chr12	21510640	21510640	12	22774194	22774194	12	18293406	18293406
12939027			Chr12	21760307	21760307	12	22858063	22858063	12	18370456	18370456
id12007838	yes		Chr12	21949818	21949818	12	23066809	23066809	12	18554169	18554169
12947053	yes		Chr12	21957518	21957518	12	23074510	23074510	12	18561894	18561894
12947532	yes		Chr12	21972908	21972908	12	23089842	23089842	12	18578795	18578795
12948266	yes		Chr12	21991223	21991223	12	23108164	23108164	12	18599349	18599349
12951919			Chr12	22073101	22073101	12	23190179	23190179	12	18681512	18681512
rd12003492	yes		Chr12	22096943	22096943	12	23238473	23238473	12	18733561	18733561
12954938	yes		Chr12	22155391	22155391	12	23297295	23297295	n/a	n/a	n/a
12958034	yes		Chr12	22217188	22217188	12	23383250	23383250	12	18899072	18899072
12958301	yes		Chr12	22220890	22220890	12	23387696	23387696	12	18902773	18902773
12960802			Chr12	22284435	22284435	12	23443072	23443072	12	18966069	18966069
12967015	yes		Chr12	22500359	22500359	12	23619296	23619296	12	19126940	19126940
12970316	yes		Chr12	22586044	22586044	12	23725513	23725513	12	19263304	19263304
12970597	yes		Chr12	22596664	22596664	12	23736085	23736085	12	19273764	19273764
id12008328			Chr12	22689801	22689801	12	23828922	23828922	12	19329444	19329444
12973423	yes		Chr12	22702001	22702001	12	23841123	23841123	12	19341658	19341658
12981598	yes		Chr12	22915222	22915222	12	24043382	24043382	12	19565729	19565729
12981810			Chr12	22923772	22923772	12	24051903	24051903	12	19574342	19574342
id12008557	yes		Chr12	22968794	22968794	12	24088209	24088209	12	19627675	19627675
12985052	yes		Chr12	23025826	23025826	12	24145303	24145303	12	19686327	19686327
12990352	yes		Chr12	23202484	23202484	12	24317071	24317071	12	19830263	19830263
12990549			Chr12	23210405	23210405	12	24324995	24324995	12	19838111	19838111
rd12003502	yes		Chr12	23281195	23281195	12	24395807	24395807	12	19905941	19905941
12993236	yes		Chr12	23302821	23302821	12	24417433	24417433	12	19930358	19930358
12998529			Chr12	23427404	23427404	12	24563893	24563893	12	20064053	20064053
id12008779	yes		Chr12	23494279	23494279	12	24635654	24635654	12	20130176	20130176
13001973	yes		Chr12	23526819	23526819	12	24668415	24668415	12	20166203	20166203
id12008917			Chr12	23715590	23715590	12	24815205	24815205	12	20339269	20339269
13006287			Chr12	23720043	23720043	12	24819564	24819564	12	20343723	20343723
13008152	yes		Chr12	23809983	23809983	12	24890032	24890032	12	20414298	20414298
13008362			Chr12	23818028	23818028	12	24898464	24898464	12	20422314	20422314
13009053			Chr12	23836206	23836206	12	24913573	24913573	12	20452087	20452087
13010827			Chr12	23933397	23933397	12	25016047	25016047	12	20546518	20546518
13012866	yes		Chr12	24044947	24044947	12	25127540	25127540	12	20657788	20657788
13013367	yes		Chr12	24082598	24082598	12	25146783	25146783	12	20697986	20697986
13014952	yes		Chr12	24167141	24167141	12	25221303	25221303	12	20758452	20758452
13022382	yes		Chr12	24440759	24440759	12	25490919	25490919	12	21045813	21045813
13022390	yes		Chr12	24441490	24441490	12	25491650	25491650	12	21046544	21046544
13026524			Chr12	24615959	24615959	12	25663540	25663540	12	21229187	21229187
SNPN12_25758809	yes		Chr12	24826415	24826415	12	25792416	25792416	12	21414561	21414561
id12009366	yes		Chr12	24837764	24837764	12	25802032	25802032	n/a	n/a	n/a
id12009549	yes		Chr12	25031507	25031507	12	25989136	25989136	12	21612290	21612290
13039267			Chr12	25095673	25095673	12	26053593	26053593	12	21678010	21678010
13039320			Chr12	25097266	25097266	12	26055199	26055199	12	21679603	21679603
13044018			Chr12	25244379	25244379	12	26193413	26193413	12	21823397	21823397
13048264	yes		Chr12	25371146	25371146	12	26324348	26324348	12	21970864	21970864
13048465	yes		Chr12	25379925	25379925	12	26333048	26333048	12	21938973	21938973
13052337	yes		Chr12	25525344	25525344	12	26471755	26471755	12	22101948	22101948
13057679			Chr12	25734189	25734189	12	26715944	26715944	12	22344699	22344699
c12p26755415			Chr12	25846581	25846581	12	26755416	26755416	12	22370317	22370317
13060030			Chr12	25850495	25850495	12	26751566	26751566	12	22366423	22366423
13069784	yes		Chr12	26013254	26013254	12	27023424	27023424	12	22572468	22572468
rd11003153			Chr12	26039067	26039067	11	16569971	16569971	9	10390563	10390563
id12010130	yes		Chr12	26441352	26441352	12	27434178	27434178	CH398408.1	17442	17442
SNPN12_27486980	yes		Chr12	26538584	26538584	12	27520623	27520623	12	23028459	23028459
1371520			Chr2	142594	142594	2	134511	134511	2	140504	140504
1374878	yes		Chr2	257422	257422	2	281235	281235	2	273017	273017
1375500	yes		Chr2	293758	293758	2	312667	312667	2	313841	313841
id2000235			Chr2	297954	297954	2	316859	316859	2	318037	318037
1379046			Chr2	412645	412645	2	456993	456993	2	489345	489345
1379400	yes		Chr2	422455	422455	2	466851	466851	2	499174	499174
1380152			Chr2	449975	449975	2	494373	494373	2	526315	526315
1381407			Chr2	498252	498252	2	542635	542635	2	586964	586964
id2000405			Chr2	524240	524240	2	568585	568585	2	612648	612648
id2000442			Chr2	569495	569495	2	629512	629512	2	666608	666608
1387388			Chr2	653181	653181	2	712569	712569	2	717242	717242
c2p836337			Chr2	776684	776684	2	836338	836338	2	865978	865978
1391852	yes		Chr2	795526	795526	2	855183	855183	2	889636	889636
id2000674	yes		Chr2	801923	801923	2	861576	861576	2	896041	896041
1392482	yes		Chr2	831248	831248	2	890901	890901	2	930039	930039
1394201	yes		Chr2	911825	911825	2	972395	972395	n/a	n/a	n/a
1394338	yes		Chr2	915943	915943	2	976513	976513	2	1019562	1019562
1400533	yes		Chr2	1232731	1232731	2	1288152	1288152	2	1381704	1381704
id2001102			Chr2	1233249	1233249	2	1288670	1288670	2	1382222	1382222
1401309	yes		Chr2	1277042	1277042	2	1332461	1332461	2	1420706	1420706
1402172			Chr2	1325138	1325138	2	1380527	1380527	2	1471517	1471517
1404017			Chr2	1431831	1431831	2	1487009	1487009	2	1631246	1631246
1407208			Chr2	1563887	1563887	2	1618736	1618736	2	1804056	1804056
1407860	yes		Chr2	1605912	1605912	2	1660713	1660713	2	1845208	1845208
1409045			Chr2	1679866	1679866	2	1734488	1734488	2	1918767	1918767
1410298			Chr2	1770928	1770928	2	1825547	1825547	2	2022397	2022397
1411125			Chr2	1822557	1822557	2	1877015	1877015	2	2080324	2080324
c2p1879462			Chr2	1825015	1825015	2	1879463	1879463	2	2082783	2082783
id2001287			Chr2	1914372	1914372	2	1968779	1968779	2	2165574	2165574
1412828	yes		Chr2	1939803	1939803	2	1994215	1994215	2	2201300	2201300
1412947	yes		Chr2	1953956	1953956	2	2008370	2008370	2	2215453	2215453
1415008	yes		Chr2	2055376	2055376	2	2109697	2109697	2	2326575	2326575
id2001363			Chr2	2103048	2103048	2	2135390	2135390	2	2359620	2359620
1422508			Chr2	2284439	2284439	2	2334960	2334960	2	2585395	2585395
c2p2498459			Chr2	2475067	2475067	2	2498460	2498460	2	2953559	2953559
1429042			Chr2	2535162	2535162	2	2559547	2559547	2	3000006	3000006
1430973			Chr2	2603532	2603532	2	2627984	2627984	2	3060792	3060792
1434943			Chr2	2750318	2750318	2	2796173	2796173	2	3209431	3209431
1437299	yes		Chr2	2856906	2856906	2	2902612	2902612	2	3395280	3395280
1439840			Chr2	2929266	2929266	2	2983451	2983451	2	3467625	3467625
1442791			Chr2	2989816	2989816	2	3077706	3077706	2	3659895	3659895
1444948	yes		Chr2	3058570	3058570	2	3151188	3151188	2	3698739	3698739
id2001831	yes		Chr2	3137667	3137667	2	3230775	3230775	2	3777410	3777410
SNPN2_3280144	yes		Chr2	3216222	3216222	2	3280147	3280147	2	3872218	3872218
1448733			Chr2	3232696	3232696	2	3296459	3296459	2	3884586	3884586
1452876			Chr2	3361953	3361953	2	3454736	3454736	2	4118486	4118486
1457006	yes		Chr2	3534146	3534146	2	3620396	3620396	2	4294884	4294884
1461229			Chr2	3736175	3736175	2	3830219	3830219	2	4510385	4510385
1461236			Chr2	3736670	3736670	2	3830712	3830712	2	4510880	4510880
1465151			Chr2	3851119	3851119	2	3961930	3961930	2	4648806	4648806
1468512			Chr2	3956090	3956090	2	4074634	4074634	2	4766164	4766164
1473408			Chr2	4142975	4142975	2	4258935	4258935	2	4970408	4970408
1473960			Chr2	4167087	4167087	2	4283146	4283146	2	4993937	4993937
1475125			Chr2	4219567	4219567	2	4335970	4335970	2	5046413	5046413
1475262			Chr2	4226479	4226479	2	4342883	4342883	2	5053298	5053298
id2002293			Chr2	4245152	4245152	2	4361469	4361469	2	5071852	5071852
SNPN2_4366754	yes		Chr2	4250896	4250896	2	4366758	4366758	2	5077596	5077596
id2002363	yes		Chr2	4367743	4367743	2	4481943	4481943	2	5192113	5192113
1486363			Chr2	4648469	4648469	2	4727607	4727607	2	5499083	5499083
id2002529			Chr2	4649142	4649142	2	4728286	4728286	2	5499753	5499753
1487575			Chr2	4717375	4717375	2	4755991	4755991	2	5551378	5551378
1489783	yes		Chr2	4783934	4783934	2	4823175	4823175	2	5641771	5641771
1490986			Chr2	4833888	4833888	2	4872870	4872870	2	5696398	5696398
1492736	yes		Chr2	4897317	4897317	2	4930742	4930742	n/a	n/a	n/a
1496922			Chr2	5056091	5056091	2	5092779	5092779	2	5940697	5940697
1497837			Chr2	5085522	5085522	2	5120420	5120420	2	5970980	5970980
1499974	yes		Chr2	5166649	5166649	2	5210051	5210051	2	6069232	6069232
1503834			Chr2	5327794	5327794	2	5375349	5375349	2	6246700	6246700
id2002914			Chr2	5368862	5368862	2	5416397	5416397	2	6292590	6292590
1509113			Chr2	5509087	5509087	2	5556295	5556295	2	6438321	6438321
1511115			Chr2	5577494	5577494	2	5624639	5624639	2	6511188	6511188
1514085			Chr2	5674707	5674707	2	5708391	5708391	2	6603546	6603546
id2003035	yes		Chr2	5688185	5688185	2	5721881	5721881	2	6617028	6617028
1517283	yes		Chr2	5803098	5803098	2	5830265	5830265	2	6740058	6740058
1517351			Chr2	5809115	5809115	2	5836334	5836334	2	6746075	6746075
id2003067			Chr2	5809812	5809812	2	5837031	5837031	2	6746772	6746772
1519573			Chr2	5900445	5900445	2	5928239	5928239	2	6838073	6838073
1521056			Chr2	5944281	5944281	2	5973214	5973214	2	6879528	6879528
1526297	yes		Chr2	6096293	6096293	2	6113064	6113064	2	7029604	7029604
1528574	yes		Chr2	6151183	6151183	2	6171645	6171645	2	7086417	7086417
1529073			Chr2	6161505	6161505	2	6181479	6181479	2	7096665	7096665
1529216	yes		Chr2	6166395	6166395	2	6186335	6186335	2	7101558	7101558
1535457			Chr2	6326850	6326850	2	6314319	6314319	2	7364401	7364401
1543608	yes		Chr2	6435248	6435248	2	6479920	6479920	2	7451388	7451388
id2003314			Chr2	6436536	6436536	2	6481090	6481090	2	7452676	7452676
1549487	yes		Chr2	6677025	6677025	2	6651091	6651091	2	7603667	7603667
1550335	yes		Chr2	6709705	6709705	2	6684614	6684614	2	7636355	7636355
c2p6726722	yes		Chr2	6751786	6751786	2	6726723	6726723	2	7677997	7677997
id2003467			Chr2	6755414	6755414	2	6730350	6730350	2	7682413	7682413
1562092	yes		Chr2	7037850	7037850	2	7023295	7023295	2	7941936	7941936
1564341			Chr2	7107072	7107072	2	7076671	7076671	2	7999062	7999062
1564482			Chr2	7111566	7111566	2	7081164	7081164	2	8003556	8003556
1565206			Chr2	7134072	7134072	2	7103684	7103684	2	8025856	8025856
1566860			Chr2	7223144	7223144	2	7170842	7170842	2	8112932	8112932
1569557	yes		Chr2	7342432	7342432	2	7238793	7238793	2	8169235	8169235
id2003730	yes		Chr2	7380634	7380634	2	7277487	7277487	2	8211888	8211888
1576698			Chr2	7536877	7536877	2	7423988	7423988	2	8359001	8359001
1579500			Chr2	7598926	7598926	2	7487524	7487524	2	8420322	8420322
1586602			Chr2	7836409	7836409	2	7713864	7713864	2	8642123	8642123
c2p7934129	yes		Chr2	8029211	8029211	2	7934130	7934130	2	8846843	8846843
wd2000377	yes		Chr2	8090022	8090022	2	7975030	7975030	2	8905149	8905149
1597372	yes		Chr2	8105692	8105692	2	7990471	7990471	2	8953877	8953877
1608397	yes		Chr2	8397834	8397834	2	8284911	8284911	2	9286235	9286235
id2004251	yes		Chr2	8525057	8525057	2	8402594	8402594	2	9372085	9372085
1617828			Chr2	8610277	8610277	2	8490189	8490189	2	9458766	9458766
1618071	yes		Chr2	8617961	8617961	2	8497874	8497874	2	9466382	9466382
id2004418			Chr2	8836327	8836327	2	8814718	8814718	2	9790120	9790120
1631567	yes		Chr2	8917780	8917780	2	8871025	8871025	2	9874959	9874959
1631804			Chr2	8926343	8926343	2	8878820	8878820	n/a	n/a	n/a
1634680			Chr2	9011846	9011846	2	8964328	8964328	2	9975665	9975665
1634974	yes		Chr2	9018794	9018794	2	8971316	8971316	2	9982544	9982544
1638408			Chr2	9113769	9113769	2	9065112	9065112	2	10077794	10077794
1638620	yes		Chr2	9122754	9122754	2	9074324	9074324	2	10086779	10086779
wd2000489	yes		Chr2	9214348	9214348	2	9391673	9391673	2	10186313	10186313
1648571			Chr2	9262836	9262836	2	9433267	9433267	2	10230143	10230143
1652037	yes		Chr2	9363479	9363479	2	9536160	9536160	2	10336627	10336627
id2004617	yes		Chr2	9380449	9380449	2	9553166	9553166	2	10354621	10354621
1653063			Chr2	9398391	9398391	2	9570228	9570228	2	10371688	10371688
1661393			Chr2	9540739	9540739	2	9801099	9801099	2	10607053	10607053
1667329			Chr2	9701305	9701305	2	9963856	9963856	2	10770641	10770641
1667949			Chr2	9713986	9713986	2	9975660	9975660	2	10782722	10782722
1675311	yes		Chr2	9873575	9873575	2	10169097	10169097	2	11004310	11004310
1678844			Chr2	9972343	9972343	2	10274389	10274389	2	11092382	11092382
1689518	yes		Chr2	10234932	10234932	2	10555263	10555263	2	11347412	11347412
1698201	yes		Chr2	10389805	10389805	2	10744597	10744597	2	11531978	11531978
id2005033	yes		Chr2	10392367	10392367	2	10747159	10747159	2	11534540	11534540
id2005152	yes		Chr2	10519545	10519545	2	10874369	10874369	2	11662595	11662595
id2005182	yes		Chr2	10640834	10640834	2	10995452	10995452	2	11790428	11790428
1711443			Chr2	10697478	10697478	2	11052053	11052053	2	11844222	11844222
1713522			Chr2	10746567	10746567	2	11101156	11101156	2	11893509	11893509
1713544	yes		Chr2	10747540	10747540	2	11102127	11102127	2	11894482	11894482
1713554			Chr2	10748061	10748061	2	11102648	11102648	2	11895001	11895001
1714923			Chr2	10787947	10787947	2	11133163	11133163	2	11934245	11934245
1715617			Chr2	10796381	10796381	2	11153201	11153201	2	11943631	11943631
1717430			Chr2	10882086	10882086	2	11227552	11227552	2	12071040	12071040
1725183	yes		Chr2	11169129	11169129	2	11437686	11437686	2	12260906	12260906
1727846	yes		Chr2	11239366	11239366	2	11515882	11515882	2	12330105	12330105
id2005453			Chr2	11442278	11442278	2	11701123	11701123	2	12503526	12503526
id2005462	yes		Chr2	11448191	11448191	2	11707238	11707238	2	12509439	12509439
1739007	yes		Chr2	11591601	11591601	2	11861014	11861014	2	12626480	12626480
1741033	yes		Chr2	11759660	11759660	2	11996866	11996866	2	12742935	12742935
1741464			Chr2	11798293	11798293	2	12035419	12035419	2	12781569	12781569
id2005538	yes		Chr2	11924904	11924904	2	12154391	12154391	2	12975250	12975250
id2005552	yes		Chr2	11966812	11966812	2	12198383	12198383	2	13020077	13020077
1747326			Chr2	11978811	11978811	2	12210356	12210356	2	13032076	13032076
1751938			Chr2	12150640	12150640	2	12355019	12355019	2	13175172	13175172
1752676	yes		Chr2	12180153	12180153	2	12384319	12384319	2	13204681	13204681
1753344			Chr2	12210457	12210457	2	12416159	12416159	2	13234994	13234994
1753569			Chr2	12217599	12217599	2	12423297	12423297	2	13251177	13251177
id2005670			Chr2	12380352	12380352	2	12568352	12568352	2	13403650	13403650
1758376			Chr2	12400821	12400821	2	12588662	12588662	2	13424114	13424114
id2005707			Chr2	12551421	12551421	2	12728795	12728795	2	13590241	13590241
1764783	yes		Chr2	12775362	12775362	2	12809491	12809491	2	13760739	13760739
1768471			Chr2	12896107	12896107	2	12933570	12933570	2	13866078	13866078
1769934			Chr2	12945106	12945106	2	12977555	12977555	2	13915322	13915322
1774938	yes		Chr2	13107094	13107094	2	13118224	13118224	2	14085100	14085100
1774978			Chr2	13107890	13107890	2	13119013	13119013	2	14085899	14085899
1778302			Chr2	13261876	13261876	2	13251121	13251121	2	14268704	14268704
1778303			Chr2	13261887	13261887	2	13251132	13251132	2	14268715	14268715
id2005813	yes		Chr2	13302676	13302676	2	13291811	13291811	2	14309501	14309501
1779679			Chr2	13332185	13332185	2	13302127	13302127	2	14327483	14327483
1785831	yes		Chr2	13513554	13513554	2	13503011	13503011	2	14547645	14547645
1800425			Chr2	13728026	13728026	2	13766634	13766634	2	14583722	14583722
1800430			Chr2	13728519	13728519	2	13767127	13767127	2	14584216	14584216
1803158			Chr2	13790582	13790582	2	13842501	13842501	2	14622751	14622751
1805978	yes		Chr2	13881750	13881750	2	13930408	13930408	2	14688885	14688885
id2005920	yes		Chr2	13984569	13984569	2	13982816	13982816	2	14830763	14830763
ud2000759	yes		Chr2	14126822	14126822	2	14117955	14117955	2	14970838	14970838
1819139	yes		Chr2	14501953	14501953	2	14331463	14331463	2	15197021	15197021
1819741			Chr2	14525262	14525262	2	14354706	14354706	2	15220273	15220273
1822725	yes		Chr2	14646985	14646985	2	14433016	14433016	2	15347779	15347779
1826094			Chr2	14752623	14752623	2	14536609	14536609	2	15457838	15457838
1834242	yes		Chr2	14989771	14989771	2	14765817	14765817	2	15711701	15711701
1840844			Chr2	15275914	15275914	2	14965789	14965789	12	4416303	4416303
1843374	yes		Chr2	15381668	15381668	2	15052866	15052866	2	16123471	16123471
wd2001405	yes		Chr2	15391269	15391269	2	15059386	15059386	2	16302661	16302661
1845605	yes		Chr2	15428433	15428433	2	15102274	15102274	2	16162234	16162234
id2006189	yes		Chr2	15498236	15498236	2	15156570	15156570	2	16228144	16228144
1848208			Chr2	15526611	15526611	2	15187139	15187139	2	16258104	16258104
1848218			Chr2	15527193	15527193	2	15187723	15187723	2	16258686	16258686
id2006214			Chr2	15570036	15570036	2	15234003	15234003	2	16375622	16375622
1849441			Chr2	15573786	15573786	2	15237753	15237753	2	16379371	16379371
1852470	yes		Chr2	15921489	15921489	2	15303533	15303533	2	16470291	16470291
1855154	yes		Chr2	16004983	16004983	2	15388252	15388252	2	16572353	16572353
1855406	yes		Chr2	16013029	16013029	2	15396319	15396319	2	16580400	16580400
1860368			Chr2	16172961	16172961	2	15555034	15555034	2	16746181	16746181
1869660			Chr2	16489370	16489370	2	15871329	15871329	2	17073978	17073978
1871493	yes		Chr2	16540601	16540601	2	15922355	15922355	2	17108977	17108977
1871782			Chr2	16562911	16562911	2	15940692	15940692	2	17130556	17130556
1871783			Chr2	16563064	16563064	2	15940845	15940845	2	17130709	17130709
id2006391			Chr2	16569500	16569500	2	15947283	15947283	2	17137145	17137145
id2006394			Chr2	16583768	16583768	2	15961513	15961513	2	17151413	17151413
id2006486			Chr2	16696134	16696134	2	16086722	16086722	2	17260555	17260555
1879715			Chr2	16842188	16842188	2	16227150	16227150	2	17426340	17426340
1880759	yes		Chr2	16872016	16872016	2	16264028	16264028	2	17456157	17456157
1885042	yes		Chr2	16980740	16980740	2	16387559	16387559	2	17562966	17562966
1887628	yes		Chr2	17062425	17062425	2	16464872	16464872	2	17663021	17663021
id2006621			Chr2	17102520	17102520	2	16505038	16505038	2	17703132	17703132
1900868			Chr2	17390973	17390973	2	16790160	16790160	6	13335677	13335677
1901291			Chr2	17411799	17411799	2	16797174	16797174	2	17983344	17983344
1901309			Chr2	17412057	17412057	2	16797430	16797430	2	17983602	17983602
1902547	yes		Chr2	17470979	17470979	2	16843222	16843222	2	18006190	18006190
1905884	yes		Chr2	17590762	17590762	2	16919033	16919033	n/a	n/a	n/a
id2006778	yes		Chr2	17616460	17616460	2	16968096	16968096	2	18186503	18186503
rd2000580	yes		Chr2	17626025	17626025	2	16977691	16977691	2	18234790	18234790
id2006795	yes		Chr2	17696955	17696955	2	17042797	17042797	2	18304147	18304147
1914274	yes		Chr2	17847137	17847137	2	17169709	17169709	2	18466288	18466288
rd2000582	yes		Chr2	17859026	17859026	2	17187983	17187983	2	18478177	18478177
1917475	yes		Chr2	17964908	17964908	2	17283660	17283660	2	18694615	18694615
1921360	yes		Chr2	18057779	18057779	2	17414544	17414544	2	18594211	18594211
id2006996			Chr2	18130760	18130760	2	17497082	17497082	2	18780020	18780020
1926538	yes		Chr2	18182013	18182013	2	17560758	17560758	2	18831079	18831079
1927099	yes		Chr2	18198587	18198587	2	17578247	17578247	2	18849938	18849938
1931422			Chr2	18314267	18314267	2	17695190	17695190	AAAA02037602.1	2879	2879
1934033			Chr2	18831858	18831858	2	17775257	17775257	2	18993387	18993387
1935818	yes		Chr2	18869874	18869874	2	17814808	17814808	2	19031151	19031151
1940254			Chr2	19009585	19009585	2	17929072	17929072	2	19139252	19139252
c2p17996374			Chr2	19076359	19076359	2	17996375	17996375	2	19206028	19206028
1943203	yes		Chr2	19111957	19111957	2	18017516	18017516	2	19334562	19334562
1943341			Chr2	19115954	19115954	2	18021516	18021516	2	19338559	19338559
1950440			Chr2	19277702	19277702	2	18213838	18213838	2	19513951	19513951
1950982	yes		Chr2	19289813	19289813	2	18229707	18229707	2	19525972	19525972
1951716			Chr2	19326471	19326471	2	18260331	18260331	2	19561892	19561892
1955025			Chr2	19565218	19565218	2	18370293	18370293	2	19696964	19696964
1956246			Chr2	19601316	19601316	2	18404779	18404779	2	19732214	19732214
1958940	yes		Chr2	19701336	19701336	2	18473502	18473502	2	19806804	19806804
1962922	yes		Chr2	19817318	19817318	2	18587090	18587090	2	19941582	19941582
1963191			Chr2	19823707	19823707	2	18593477	18593477	2	19947975	19947975
1964875			Chr2	19870506	19870506	2	18637696	18637696	2	19995002	19995002
1966660			Chr2	19910291	19910291	2	18687161	18687161	2	20032267	20032267
1967392			Chr2	19929185	19929185	2	18707924	18707924	2	20051145	20051145
1971651	yes		Chr2	20032060	20032060	2	18811812	18811812	2	20175902	20175902
rd2000598	yes		Chr2	20036377	20036377	2	18815146	18815146	2	20180220	20180220
1972826			Chr2	20084815	20084815	2	18863704	18863704	2	20238565	20238565
1977117	yes		Chr2	20236518	20236518	2	19015400	19015400	2	20377010	20377010
1981019			Chr2	20375796	20375796	2	19154391	19154391	2	20518750	20518750
id2007526			Chr2	20450282	20450282	2	19229016	19229016	2	20604496	20604496
c2p19270352			Chr2	20491843	20491843	2	19270353	19270353	2	20645147	20645147
id2007542	yes		Chr2	20516088	20516088	2	19294608	19294608	2	20668070	20668070
1985488			Chr2	20528207	20528207	2	19306731	19306731	2	20680146	20680146
1990310			Chr2	20679653	20679653	2	19457965	19457965	2	20884021	20884021
1990444			Chr2	20687171	20687171	2	19465483	19465483	2	20891548	20891548
1995035			Chr2	20842493	20842493	2	19620800	19620800	2	21178172	21178172
1995431			Chr2	20861947	20861947	2	19640254	19640254	2	21197619	21197619
1999404			Chr2	20973524	20973524	2	19751425	19751425	2	21322944	21322944
12696260			Chr2	20990871	20990871	12	16758478	16758478	2	21340714	21340714
2003150			Chr2	21068730	21068730	2	19846632	19846632	2	21514285	21514285
2003522			Chr2	21080090	21080090	2	19857992	19857992	2	21530724	21530724
2004695			Chr2	21109815	21109815	2	19887724	19887724	2	21557131	21557131
id2007797	yes		Chr2	21203908	21203908	2	19981768	19981768	2	21645427	21645427
2012872	yes		Chr2	21368824	21368824	2	20145859	20145859	2	21817044	21817044
2017530	yes		Chr2	21483520	21483520	2	20260555	20260555	3	30754335	30754335
2017739			Chr2	21494626	21494626	2	20271675	20271675	n/a	n/a	n/a
2031305			Chr2	21853222	21853222	2	20616529	20616529	2	22260535	22260535
2031544			Chr2	21864286	21864286	2	20627198	20627198	2	22271598	22271598
2035959			Chr2	21971262	21971262	2	20747622	20747622	2	22378964	22378964
2038145			Chr2	22039301	22039301	2	20803521	20803521	2	22436392	22436392
2038491	yes		Chr2	22048161	22048161	2	20812385	20812385	2	22446118	22446118
2038617			Chr2	22060738	22060738	2	20824958	20824958	2	22458691	22458691
id2008219	yes		Chr2	22144746	22144746	2	20897137	20897137	2	22530180	22530180
ud2001198			Chr2	22385404	22385404	2	21096008	21096008	2	22767766	22767766
2048774	yes		Chr2	22479706	22479706	2	21199929	21199929	2	22861562	22861562
2051175			Chr2	22547989	22547989	2	21300416	21300416	2	22953049	22953049
2051794			Chr2	22579602	22579602	2	21329057	21329057	2	22985213	22985213
2054640	yes		Chr2	22686465	22686465	2	21442667	21442667	2	23116378	23116378
2055218			Chr2	22704088	22704088	2	21460400	21460400	2	23134633	23134633
2058338			Chr2	22807135	22807135	2	21569491	21569491	2	23327896	23327896
id2008655	yes		Chr2	22850071	22850071	2	21612496	21612496	2	23370285	23370285
5670448			Chr2	22859179	22859179	5	24647035	24647035	3	37443188	37443188
2069057	yes		Chr2	23039108	23039108	2	21832777	21832777	2	23550068	23550068
2070123	yes		Chr2	23065834	23065834	2	21854908	21854908	2	23576652	23576652
2077156			Chr2	23278302	23278302	2	22037357	22037357	2	23772358	23772358
2078559			Chr2	23335649	23335649	2	22089558	22089558	2	23833775	23833775
2078876	yes		Chr2	23350000	23350000	2	22104097	22104097	2	23848127	23848127
2080430	yes		Chr2	23380185	23380185	2	22134302	22134302	2	23882098	23882098
2084926			Chr2	23485168	23485168	2	22256108	22256108	2	24002189	24002189
id2008855			Chr2	23491598	23491598	2	22262795	22262795	2	24008619	24008619
2087054			Chr2	23551906	23551906	2	22324900	22324900	2	24068944	24068944
id2008866			Chr2	23563996	23563996	2	22334916	22334916	2	24081033	24081033
2087388	yes		Chr2	23571093	23571093	2	22340836	22340836	2	24088090	24088090
2093408			Chr2	23774778	23774778	2	22544620	22544620	2	24274713	24274713
2094246			Chr2	23791771	23791771	2	22565828	22565828	2	24291031	24291031
2096898	yes		Chr2	23857416	23857416	2	22629198	22629198	2	24363966	24363966
2106593	yes		Chr2	24193416	24193416	2	22957031	22957031	2	24662827	24662827
id2009186			Chr2	24310275	24310275	2	23073414	23073414	2	24728038	24728038
2110566			Chr2	24328237	24328237	2	23091520	23091520	2	24795557	24795557
id2009229	yes		Chr2	24352107	24352107	2	23115199	23115199	2	24827374	24827374
id2009246			Chr2	24371518	24371518	2	23134050	23134050	2	24852136	24852136
2115418			Chr2	24428922	24428922	2	23209561	23209561	2	24952834	24952834
2116603			Chr2	24465428	24465428	2	23241418	23241418	2	25011111	25011111
2120623			Chr2	24578570	24578570	2	23396915	23396915	2	25053703	25053703
2120738			Chr2	24581640	24581640	2	23400020	23400020	2	25056773	25056773
2120852	yes		Chr2	24584342	24584342	2	23402747	23402747	2	25059475	25059475
id2009463	yes		Chr2	24674784	24674784	2	23538743	23538743	2	25235707	25235707
2125569	yes		Chr2	24688682	24688682	2	23552606	23552606	2	25249606	25249606
id2009678	yes		Chr2	24903553	24903553	2	23749124	23749124	2	25455552	25455552
2131264			Chr2	24908359	24908359	2	23753937	23753937	2	25460352	25460352
2133804			Chr2	24970280	24970280	2	23824419	23824419	2	25520828	25520828
id2009772	yes		Chr2	24999190	24999190	2	23852677	23852677	2	25549732	25549732
2135713			Chr2	25034439	25034439	2	23888162	23888162	n/a	n/a	n/a
id2009889			Chr2	25129262	25129262	2	23977679	23977679	2	25677776	25677776
2140834	yes		Chr2	25143687	25143687	2	23992049	23992049	2	25692201	25692201
2142337			Chr2	25171194	25171194	2	24018258	24018258	2	25725615	25725615
2147095			Chr2	25283701	25283701	2	24140642	24140642	2	25838726	25838726
2147248			Chr2	25290790	25290790	2	24147598	24147598	2	25845817	25845817
id2010102	yes		Chr2	25311291	25311291	2	24168273	24168273	2	25866319	25866319
2153125	yes		Chr2	25403912	25403912	2	24264653	24264653	2	26021652	26021652
2165278	yes		Chr2	26152685	26152685	2	24473315	24473315	2	26234871	26234871
2165822			Chr2	26159537	26159537	2	24480199	24480199	2	26241725	26241725
id2010564			Chr2	26363523	26363523	2	24693023	24693023	2	26436664	26436664
2178948			Chr2	26383468	26383468	2	24712704	24712704	2	26454516	26454516
2181296	yes		Chr2	26437906	26437906	2	24772301	24772301	2	26508981	26508981
2181688			Chr2	26446393	26446393	2	24780754	24780754	2	26517468	26517468
2189630	yes		Chr2	26666588	26666588	2	24975676	24975676	n/a	n/a	n/a
2193623	yes		Chr2	26731461	26731461	2	25052759	25052759	2	26798978	26798978
2196003	yes		Chr2	26746790	26746790	2	25103047	25103047	2	26812782	26812782
2196008	yes		Chr2	26747331	26747331	2	25103588	25103588	2	26813323	26813323
2197456			Chr2	26793043	26793043	2	25149389	25149389	2	26857872	26857872
2198557			Chr2	26827754	26827754	2	25193353	25193353	2	26891961	26891961
2204731			Chr2	26986325	26986325	2	25339669	25339669	2	27023248	27023248
2215213	yes		Chr2	27333263	27333263	2	25646452	25646452	2	27385510	27385510
2222655	yes		Chr2	27563630	27563630	2	25884492	25884492	2	27637269	27637269
2223592			Chr2	27592256	27592256	2	25911651	25911651	2	27672387	27672387
2223639	yes		Chr2	27593874	27593874	2	25913268	25913268	2	27674006	27674006
2224585			Chr2	27627724	27627724	2	25949636	25949636	2	27776832	27776832
2231118			Chr2	27789323	27789323	2	26110968	26110968	2	27943083	27943083
2234371	yes		Chr2	27890345	27890345	2	26208783	26208783	2	28041981	28041981
2234965			Chr2	27900066	27900066	2	26231409	26231409	2	28051702	28051702
2235076	yes		Chr2	27903694	27903694	2	26235041	26235041	2	28056176	28056176
id2011509			Chr2	27958839	27958839	2	26276211	26276211	2	28098144	28098144
2236772			Chr2	27974073	27974073	2	26291389	26291389	2	28113348	28113348
2236918	yes		Chr2	27983013	27983013	2	26300324	26300324	2	28122300	28122300
2237404			Chr2	28003808	28003808	2	26320984	26320984	2	28142883	28142883
2239803			Chr2	28098803	28098803	2	26406867	26406867	2	28224782	28224782
2250296			Chr2	28406430	28406430	2	26766787	26766787	2	28523920	28523920
id2011813	yes		Chr2	28461149	28461149	2	26821526	26821526	2	28583006	28583006
2251630			Chr2	28467511	28467511	2	26827904	26827904	2	28589354	28589354
2252638	yes		Chr2	28511881	28511881	2	26875955	26875955	2	28646910	28646910
2254300			Chr2	28603372	28603372	2	26981642	26981642	2	28736600	28736600
2255755	yes		Chr2	28681202	28681202	2	27038680	27038680	2	28796470	28796470
id2011890	yes	yes	Chr2	28704969	28704969	2	27062426	27062426	2	28820233	28820233
2256962	yes		Chr2	28744204	28744204	2	27097614	27097614	2	28858796	28858796
id2011962			Chr2	28832647	28832647	2	27183827	27183827	2	28956053	28956053
id2011968			Chr2	28857727	28857727	2	27208843	27208843	2	28981137	28981137
2261405	yes		Chr2	28924412	28924412	2	27272606	27272606	2	29045678	29045678
2262412			Chr2	28983737	28983737	2	27320637	27320637	2	29089323	29089323
2263894			Chr2	29080546	29080546	2	27397327	27397327	2	29203497	29203497
2265653	yes		Chr2	29147693	29147693	2	27465267	27465267	2	29271464	29271464
2267750	yes		Chr2	29227598	29227598	2	27548893	27548893	2	29351892	29351892
id2012123	yes		Chr2	29441744	29441744	2	27767915	27767915	2	29573787	29573787
c2p27830567	yes		Chr2	29494016	29494016	2	27830568	27830568	2	29625733	29625733
2278345			Chr2	29611937	29611937	2	27943307	27943307	2	29753376	29753376
id2012185			Chr2	29682943	29682943	2	28016931	28016931	2	29837463	29837463
2281454	yes		Chr2	29730325	29730325	2	28049479	28049479	2	29875729	29875729
2283054	yes		Chr2	29784800	29784800	2	28123415	28123415	2	29937820	29937820
2284603	yes		Chr2	29841477	29841477	2	28176697	28176697	2	29991986	29991986
2288110			Chr2	29958737	29958737	2	28297749	28297749	2	30129885	30129885
2289040			Chr2	29998736	29998736	2	28337985	28337985	2	30197539	30197539
2289425			Chr2	30017043	30017043	2	28356227	28356227	2	30215846	30215846
2291991			Chr2	30100427	30100427	2	28440349	28440349	2	30292924	30292924
2292929	yes		Chr2	30138750	30138750	2	28483305	28483305	2	30329581	30329581
id2012408			Chr2	30193535	30193535	2	28543962	28543962	2	30389967	30389967
2296893			Chr2	30283750	30283750	2	28635836	28635836	2	30497908	30497908
id2012453	yes		Chr2	30297217	30297217	2	28649274	28649274	2	30511377	30511377
2298802			Chr2	30368319	30368319	2	28727533	28727533	2	30578712	30578712
id2012493	yes		Chr2	30374146	30374146	2	28733338	28733338	2	30584540	30584540
fd12			Chr2	30557026	30557026	2	28895812	28895812	2	30749246	30749246
2307304	yes		Chr2	30699850	30699850	2	29009948	29009948	2	30887495	30887495
2307844			Chr2	30715027	30715027	2	29029099	29029099	2	30902671	30902671
2309227	yes		Chr2	30769798	30769798	2	29102484	29102484	2	30968475	30968475
2309388			Chr2	30778750	30778750	2	29111475	29111475	2	30977427	30977427
id2012773	yes		Chr2	30803692	30803692	2	29136459	29136459	2	31002379	31002379
2313160			Chr2	30881163	30881163	2	29188921	29188921	2	31042479	31042479
2313656			Chr2	30906065	30906065	2	29213304	29213304	2	31068216	31068216
2318356			Chr2	31163225	31163225	2	29415200	29415200	2	31283517	31283517
2321304			Chr2	31289084	31289084	2	29526829	29526829	2	31420957	31420957
2322855			Chr2	31320474	31320474	2	29568762	29568762	2	31452269	31452269
2323755	yes		Chr2	31359349	31359349	2	29609136	29609136	2	31491203	31491203
2326123			Chr2	31430183	31430183	2	29692154	29692154	2	31601866	31601866
2329387			Chr2	31530727	31530727	2	29787912	29787912	2	31708619	31708619
2332011	yes		Chr2	31641561	31641561	2	29894590	29894590	2	31816196	31816196
id2013256			Chr2	31681278	31681278	2	29934311	29934311	2	31856025	31856025
2336882	yes		Chr2	31804370	31804370	2	30053383	30053383	2	31982607	31982607
2339503			Chr2	31906635	31906635	2	30166782	30166782	2	32108481	32108481
2341541	yes		Chr2	31954376	31954376	2	30202202	30202202	2	32147740	32147740
id2013398	yes		Chr2	31982272	31982272	2	30230048	30230048	2	32175655	32175655
2343222	yes		Chr2	32024531	32024531	2	30285094	30285094	2	32081708	32081708
id2013434			Chr2	32104004	32104004	2	30345735	30345735	2	32281576	32281576
2347052	yes		Chr2	32192430	32192430	2	30422241	30422241	2	32368950	32368950
2347302	yes		Chr2	32199829	32199829	2	30429912	30429912	2	32376343	32376343
2347413	yes		Chr2	32207778	32207778	2	30437868	30437868	2	32384293	32384293
2350752			Chr2	32307021	32307021	2	30530432	30530432	2	32515121	32515121
2356136	yes		Chr2	32499697	32499697	2	30743855	30743855	2	32724802	32724802
11863321			Chr2	32568942	32568942	11	25754925	25754925	n/a	n/a	n/a
id2013739	yes		Chr2	32572473	32572473	2	30811762	30811762	2	32821314	32821314
2362152			Chr2	32706757	32706757	2	30956323	30956323	2	32958353	32958353
2363522	yes		Chr2	32769017	32769017	2	31018694	31018694	2	33019823	33019823
2364472	yes		Chr2	32830848	32830848	2	31069398	31069398	2	33101091	33101091
2365681			Chr2	32888193	32888193	2	31126484	31126484	2	33158275	33158275
id2013897			Chr2	32925500	32925500	2	31163692	31163692	2	33195263	33195263
2367393			Chr2	32965239	32965239	n/a	n/a	n/a	2	33242824	33242824
2369745			Chr2	33057423	33057423	2	31295132	31295132	2	33339416	33339416
2375486	yes		Chr2	33292991	33292991	2	31547627	31547627	2	33587704	33587704
2376721			Chr2	33343111	33343111	2	31611759	31611759	2	33637381	33637381
2380703	yes		Chr2	33569322	33569322	2	31800654	31800654	2	33846099	33846099
2380993			Chr2	33578952	33578952	2	31810610	31810610	n/a	n/a	n/a
2383427	yes		Chr2	33636670	33636670	2	31900018	31900018	2	33934457	33934457
2383478	yes		Chr2	33638562	33638562	2	31901912	31901912	2	33936349	33936349
2383802			Chr2	33651378	33651378	2	31914486	31914486	2	33948873	33948873
2385520			Chr2	33716997	33716997	2	31985960	31985960	2	34014276	34014276
2386934	yes		Chr2	33773871	33773871	2	32043068	32043068	2	34071374	34071374
id2014329			Chr2	33836635	33836635	2	32097262	32097262	2	34148974	34148974
2388394			Chr2	33840267	33840267	2	32101050	32101050	2	34152629	34152629
2388807	yes		Chr2	33860180	33860180	2	32119693	32119693	2	34172543	34172543
id2014417			Chr2	34039044	34039044	2	32323814	32323814	2	34381515	34381515
2394555	yes		Chr2	34110721	34110721	2	32399826	32399826	2	34465488	34465488
2395456			Chr2	34128973	34128973	2	32418013	32418013	2	34484549	34484549
id2014488			Chr2	34241739	34241739	2	32501677	32501677	2	34604783	34604783
2399031	yes		Chr2	34292192	34292192	2	32555890	32555890	2	34655224	34655224
2399667	yes		Chr2	34313952	34313952	2	32577071	32577071	2	34676983	34676983
2400368			Chr2	34354319	34354319	2	32610078	32610078	2	34720703	34720703
2403253	yes		Chr2	34478319	34478319	2	32729596	32729596	2	34843625	34843625
2403924	yes		Chr2	34512523	34512523	2	32776823	32776823	2	34887984	34887984
2405022			Chr2	34541496	34541496	2	32813857	32813857	2	34918804	34918804
2411693			Chr2	34778870	34778870	2	33063997	33063997	2	35158792	35158792
2413594	yes		Chr2	34958004	34958004	2	33173571	33173571	2	35299731	35299731
2416886	yes		Chr2	35053635	35053635	2	33270058	33270058	2	35388452	35388452
id2014833	yes		Chr2	35227752	35227752	2	33413385	33413385	2	35519079	35519079
2421387			Chr2	35261449	35261449	2	33446779	33446779	2	35556299	35556299
2422788	yes		Chr2	35322953	35322953	2	33509271	33509271	2	35618303	35618303
2424716			Chr2	35376235	35376235	2	33571268	33571268	2	35671584	35671584
id2014918			Chr2	35382589	35382589	2	33577618	33577618	2	35677938	35677938
2430179	yes		Chr2	35571346	35571346	2	33772981	33772981	2	35876614	35876614
2430506	yes		Chr2	35590752	35590752	2	33792211	33792211	2	35901739	35901739
2432286			Chr2	35664765	35664765	2	33866229	33866229	2	35974317	35974317
2432988	yes		Chr2	35688341	35688341	2	33885232	33885232	2	35997160	35997160
2436222			Chr2	35808237	35808237	2	34023444	34023444	2	36121807	36121807
id2015227	yes		Chr2	35828573	35828573	2	34043545	34043545	2	36142124	36142124
ud2002015			Chr2	35829952	35829952	2	34044934	34044934	2	36143507	36143507
2437583			Chr2	35858009	35858009	2	34072964	34072964	2	36172355	36172355
2438188			Chr2	35998125	35998125	2	34175351	34175351	2	36214561	36214561
2438190			Chr2	35998399	35998399	2	34175625	34175625	2	36214835	36214835
2443604			Chr2	36220742	36220742	2	34409509	34409509	2	36479655	36479655
2445311			Chr2	36273638	36273638	2	34465445	34465445	2	36542014	36542014
2449332			Chr2	36347229	36347229	2	34571305	34571305	2	36691506	36691506
2450246			Chr2	36368605	36368605	2	34595374	34595374	2	36715890	36715890
id2015657			Chr2	36480287	36480287	2	34707946	34707946	2	36831386	36831386
2454477	yes		Chr2	36505575	36505575	2	34758096	34758096	2	36860287	36860287
2456801			Chr2	36594733	36594733	2	34856330	34856330	2	37013273	37013273
id2015762			Chr2	36604268	36604268	2	34865754	34865754	2	36963086	36963086
id2015767			Chr2	36606561	36606561	2	34868096	34868096	2	36965377	36965377
2457699	yes		Chr2	36644506	36644506	2	34883879	34883879	2	36981127	36981127
2458315	yes		Chr2	36677384	36677384	2	34916620	34916620	2	37038045	37038045
2459495			Chr2	36748630	36748630	2	34987608	34987608	2	37128950	37128950
id2015934			Chr2	36798869	36798869	2	35037936	35037936	2	37179135	37179135
2462399	yes	yes	Chr2	36845869	36845869	2	35081420	35081420	2	37246218	37246218
id2016013			Chr2	36930446	36930446	2	35121757	35121757	2	37306647	37306647
id2016084	yes		Chr2	37026664	37026664	2	35216781	35216781	2	37410437	37410437
2470790	yes		Chr2	37214245	37214245	2	35401891	35401891	2	37607895	37607895
id2016439	yes		Chr2	37477969	37477969	2	35691841	35691841	2	37831570	37831570
2491701			Chr3	401808	401808	3	398385	398385	3	627628	627628
2492869	yes		Chr3	494647	494647	3	470708	470708	n/a	n/a	n/a
2492905			Chr3	496574	496574	3	472626	472626	n/a	n/a	n/a
2493088	yes		Chr3	503945	503945	3	480044	480044	3	722558	722558
2493147	yes		Chr3	508718	508718	3	484812	484812	3	727331	727331
2493609	yes		Chr3	532118	532118	3	508174	508174	3	748023	748023
2495084			Chr3	597079	597079	3	574223	574223	3	813176	813176
2495249	yes		Chr3	608738	608738	3	588395	588395	3	826457	826457
2497338	yes		Chr3	723039	723039	3	707950	707950	3	936347	936347
2499175	yes		Chr3	831465	831465	3	815419	815419	3	1045277	1045277
2499734			Chr3	869359	869359	3	851785	851785	3	1077095	1077095
id3000480	yes		Chr3	871374	871374	3	853802	853802	3	1079110	1079110
2501776	yes		Chr3	938888	938888	3	923667	923667	3	1150032	1150032
id3000576			Chr3	998013	998013	3	988742	988742	3	2799053	2799053
id3000589			Chr3	1005444	1005444	3	996213	996213	n/a	n/a	n/a
2508459	yes		Chr3	1278132	1278132	3	1256423	1256423	3	1482027	1482027
fd9	yes		Chr3	1281955	1281955	3	1270943	1270943	3	1485802	1485802
2509250	yes		Chr3	1302280	1302280	3	1292063	1292063	3	1506088	1506088
2511880			Chr3	1380062	1380062	3	1380055	1380055	3	1585933	1585933
2513833	yes		Chr3	1492834	1492834	3	1469412	1469412	3	1669638	1669638
2515335	yes		Chr3	1578794	1578794	3	1524051	1524051	3	1750981	1750981
2515700			Chr3	1599408	1599408	3	1544973	1544973	3	1771437	1771437
id3000892	yes		Chr3	1701494	1701494	3	1640734	1640734	3	1864591	1864591
id3000913	yes		Chr3	1731605	1731605	3	1670761	1670761	n/a	n/a	n/a
2519460			Chr3	1829173	1829173	3	1761412	1761412	3	1991935	1991935
2519506	yes		Chr3	1831048	1831048	3	1763294	1763294	3	1993810	1993810
2523005			Chr3	2007105	2007105	3	1941961	1941961	3	2186850	2186850
id3001087	yes		Chr3	2022173	2022173	3	1953172	1953172	3	2226287	2226287
id3001137	yes		Chr3	2142187	2142187	3	2067580	2067580	3	2448550	2448550
2529060			Chr3	2287783	2287783	3	2196956	2196956	1	3425739	3425739
2530217			Chr3	2330576	2330576	3	2230854	2230854	3	2608536	2608536
2532869			Chr3	2405856	2405856	3	2295158	2295158	3	2681186	2681186
2534594			Chr3	2454695	2454695	3	2362173	2362173	3	2734412	2734412
2538347	yes		Chr3	2675645	2675645	3	2578321	2578321	3	3037935	3037935
id3001422	yes		Chr3	2691862	2691862	3	2594469	2594469	3	3054111	3054111
2543372			Chr3	2867722	2867722	3	2794807	2794807	3	3237224	3237224
2544768			Chr3	2962989	2962989	3	2876421	2876421	3	3329234	3329234
2544876			Chr3	2967832	2967832	3	2881274	2881274	3	3334077	3334077
2544962	yes		Chr3	2971987	2971987	3	2885423	2885423	3	3338232	3338232
2545253			Chr3	2999510	2999510	3	2906940	2906940	3	3360400	3360400
2547584			Chr3	3088845	3088845	3	3000383	3000383	3	3448222	3448222
2548245			Chr3	3110917	3110917	3	3019629	3019629	3	3507918	3507918
2550534	yes		Chr3	3214525	3214525	3	3131426	3131426	3	3608508	3608508
2551624	yes		Chr3	3262918	3262918	3	3192451	3192451	3	3657312	3657312
id3001712	yes		Chr3	3330991	3330991	3	3260697	3260697	3	3724272	3724272
2553005			Chr3	3341163	3341163	3	3270824	3270824	3	3734444	3734444
id3001768	yes		Chr3	3382979	3382979	3	3313047	3313047	3	3766259	3766259
2558392			Chr3	3545953	3545953	3	3462717	3462717	3	3932310	3932310
id3001869	yes		Chr3	3560807	3560807	3	3484027	3484027	3	3946794	3946794
2560247	yes		Chr3	3619681	3619681	3	3542519	3542519	3	4004683	4004683
2560888			Chr3	3647069	3647069	3	3569876	3569876	3	4031961	4031961
2563188			Chr3	3736613	3736613	3	3671198	3671198	3	4125036	4125036
2568392	yes		Chr3	3946479	3946479	3	3891759	3891759	3	4336823	4336823
2569569			Chr3	3958436	3958436	3	3936963	3936963	3	4351207	4351207
2572256	yes		Chr3	4015635	4015635	3	4001408	4001408	3	4410725	4410725
id3002191			Chr3	4019238	4019238	3	4005009	4005009	3	4414328	4414328
2572439	yes		Chr3	4025095	4025095	3	4010852	4010852	3	4420185	4420185
2573253	yes		Chr3	4058203	4058203	3	4043361	4043361	3	4452506	4452506
2573346			Chr3	4062758	4062758	3	4047654	4047654	3	4457060	4457060
2573598			Chr3	4072307	4072307	3	4061852	4061852	3	4466610	4466610
2580102			Chr3	4372854	4372854	3	4377975	4377975	3	4773251	4773251
2583961	yes		Chr3	4529989	4529989	3	4524184	4524184	3	4919511	4919511
2584928			Chr3	4579909	4579909	3	4573725	4573725	3	4968356	4968356
2586118	yes		Chr3	4657065	4657065	3	4632823	4632823	3	5045512	5045512
2587600	yes		Chr3	4700671	4700671	3	4679076	4679076	3	5089122	5089122
id3002805	yes		Chr3	4800957	4800957	3	4759086	4759086	3	5185988	5185988
2592720	yes		Chr3	4904463	4904463	3	4864245	4864245	3	5287192	5287192
2595628	yes		Chr3	5013359	5013359	3	4942122	4942122	3	5395897	5395897
2599176			Chr3	5134948	5134948	3	5057075	5057075	3	5514419	5514419
2600138			Chr3	5190211	5190211	3	5109298	5109298	3	5567497	5567497
2600442			Chr3	5209319	5209319	3	5124568	5124568	3	5586597	5586597
2604498	yes		Chr3	5385917	5385917	3	5283005	5283005	3	5756145	5756145
2607468	yes		Chr3	5563477	5563477	3	5452373	5452373	3	5925679	5925679
2609279			Chr3	5648774	5648774	3	5534861	5534861	3	6012020	6012020
2610698	yes		Chr3	5717888	5717888	3	5604156	5604156	3	6080736	6080736
id3003294			Chr3	5730381	5730381	3	5613849	5613849	3	6092398	6092398
2612562			Chr3	5804318	5804318	3	5691982	5691982	3	6167110	6167110
id3003462	yes		Chr3	5983213	5983213	3	5872068	5872068	3	6370667	6370667
2616958	yes		Chr3	5992302	5992302	3	5880211	5880211	3	6379751	6379751
id3003535	yes		Chr3	6105319	6105319	3	5983456	5983456	3	6484675	6484675
2620932			Chr3	6220347	6220347	3	6088057	6088057	3	6595888	6595888
[truncated: 3,275 more rows]

## Sheet: Table D
Status	Count
2551 KASP equivalent found	2551
716 unique alignment in indica reference genome couldn't be found	716
525 repeats in flanking sequence	525
442 mixed length indel in flanking sequence	442
188 GC content too high/low	188
182 low base coverage for target base	182
170 too many ambiguous bases in flanking regions	170
164 target variation not detected in KASP lines	164
95 low base coverage in flanking sequence	95
84 alternative variations	84
79 too many indels in flanking sequence	79
31 too many indel bases in flanking sequence	31
20 target variation did not pass filtering at variant calling stage	20
14 insertion and deletion found at same site in flanking sequence	14
8 indel too close to target variation	8
5 unique alignment in japonica reference genome couldn't be found	5
Total C6IAR SNPs evaluated	5274

## Sheet: Table E
Gramene_SSR_ID	Alternate_SSR_ID	R498 Indica	R498 Start	R498 End	Japonica(Nipponbare)	Japonica Start	Japonica End	Indica (old 93-11)	93-11 Start	93-11 End
AUT10006		n/a	n/a	n/a	1	85323	85440	1	111090	111207
AUT10008		Chr1	189482	189656	1	172992	173163	1	204028	204199
AUT10160		n/a	n/a	n/a	1	3268486	3269169	n/a	n/a	n/a
AUT10163		n/a	n/a	n/a	1	3324377	3324633	n/a	n/a	n/a
AUT10306		n/a	n/a	n/a	1	5150951	5151224	n/a	n/a	n/a
AUT10371	AUT10372	n/a	n/a	n/a	1	6231379	6231649	1	6671130	6678566
AUT10470		n/a	n/a	n/a	1	7458430	7458818	n/a	n/a	n/a
AUT10494		n/a	n/a	n/a	1	7870532	7870660	n/a	n/a	n/a
AUT10543		Chr1	8674258	8674440	1	8578052	8578234	1	9429741	9429921
AUT10588		n/a	n/a	n/a	1	9391235	9391454	n/a	n/a	n/a
AUT10610		n/a	n/a	n/a	1	9726947	9727590	n/a	n/a	n/a
AUT10613		n/a	n/a	n/a	1	9790011	9790497	n/a	n/a	n/a
AUT10614		n/a	n/a	n/a	1	9790023	9790497	n/a	n/a	n/a
AUT10622		Chr1	10010191	10010372	1	9866593	9866760	1	10809916	10810097
AUT10624	AUT10623	Chr1	10087245	10087551	1	9939624	9939973	1	10886943	10887213
AUT10777		Chr1	12557385	12557589	1	12281143	12281320	1	13376867	13377068
AUT10921		Chr1	15668170	15668753	1	15124061	15124641	n/a	n/a	n/a
AUT10948		n/a	n/a	n/a	1	15898803	15899251	n/a	n/a	n/a
AUT10988		n/a	n/a	n/a	1	17281811	17281983	n/a	n/a	n/a
AUT10990		n/a	n/a	n/a	1	17310669	17310800	1	19041118	19041249
AUT11055		n/a	n/a	n/a	1	19031592	19032050	n/a	n/a	n/a
AUT11177		n/a	n/a	n/a	1	21258117	21258357	n/a	n/a	n/a
AUT11181	AUT11180	n/a	n/a	n/a	1	21426873	21427227	1	23674065	23674419
AUT11338		n/a	n/a	n/a	1	24491964	24492185	12	5029739	5029960
AUT11374	AUT11375|AUT11373	n/a	n/a	n/a	1	25115482	25115855	1	28221608	28221863
AUT11457		n/a	n/a	n/a	1	27073689	27074104	n/a	n/a	n/a
AUT11465		Chr1	28163106	28163467	1	27171728	27172094	n/a	n/a	n/a
AUT11533		n/a	n/a	n/a	1	28340417	28340583	1	31620954	31621116
AUT11587		Chr1	30479059	30479222	1	29536702	29536871	1	32762923	32763086
AUT11590	AUT11591|AUT11592	n/a	n/a	n/a	1	29577348	29577620	n/a	n/a	n/a
AUT11654		Chr1	31978638	31978798	1	30924902	30925060	1	34111612	34111784
AUT11759		n/a	n/a	n/a	1	33476975	33477199	n/a	n/a	n/a
AUT11857		n/a	n/a	n/a	1	36086280	36086464	n/a	n/a	n/a
AUT11926		Chr1	38449640	38449825	1	37535958	37536143	1	41081393	41081578
AUT12189		n/a	n/a	n/a	1	41669060	41669494	n/a	n/a	n/a
AUT12191		n/a	n/a	n/a	1	41677736	41678215	n/a	n/a	n/a
AUT12243		n/a	n/a	n/a	1	42656281	42656449	n/a	n/a	n/a
AUT12264	AUT12265	n/a	n/a	n/a	1	42924305	42924593	n/a	n/a	n/a
AUT12266		n/a	n/a	n/a	1	42925505	42925885	n/a	n/a	n/a
AUT12502		n/a	n/a	n/a	2	3422756	3423137	n/a	n/a	n/a
AUT12562		Chr2	4103367	4103476	2	4221223	4221322	2	4930071	4930180
AUT12880		n/a	n/a	n/a	2	8879140	8879384	n/a	n/a	n/a
AUT12895		n/a	n/a	n/a	2	9033549	9033884	n/a	n/a	n/a
AUT12908		n/a	n/a	n/a	2	9162846	9163142	8	20691861	20692147
AUT12913		n/a	n/a	n/a	2	9244173	9244393	n/a	n/a	n/a
AUT13021		Chr2	11046197	11046431	2	11389745	11389940	2	12199178	12199418
AUT13053		n/a	n/a	n/a	2	12091171	12091315	n/a	n/a	n/a
AUT13112		n/a	n/a	n/a	2	13882303	13882689	n/a	n/a	n/a
AUT13246		n/a	n/a	n/a	2	17517123	17517330	n/a	n/a	n/a
AUT13260		Chr2	19167653	19167791	2	18069594	18069786	2	19392070	19392208
AUT13509		n/a	n/a	n/a	2	22462340	22462763	n/a	n/a	n/a
AUT13727		n/a	n/a	n/a	2	26804108	26804363	n/a	n/a	n/a
AUT13734		n/a	n/a	n/a	2	26971105	26971433	n/a	n/a	n/a
AUT14028		Chr2	34581089	34581183	2	32852763	32852853	2	34958393	34958487
AUT14093		n/a	n/a	n/a	2	33853523	33853796	n/a	n/a	n/a
AUT14153		Chr2	36467588	36467755	2	34695266	34695447	2	36818687	36818854
AUT14173		n/a	n/a	n/a	2	35066905	35067153	n/a	n/a	n/a
AUT14205		n/a	n/a	n/a	2	35431511	35431795	n/a	n/a	n/a
AUT14206		n/a	n/a	n/a	2	35478365	35478572	n/a	n/a	n/a
AUT14223		n/a	n/a	n/a	2	35744730	35744914	n/a	n/a	n/a
AUT14269	AUT14268	Chr3	425953	426121	3	412179	412417	3	649984	650152
AUT14397		Chr3	2966940	2967126	3	2880370	2880566	3	3333185	3333371
AUT14411		Chr3	3204903	3205263	3	3121810	3122176	3	3598858	3599246
AUT14508		n/a	n/a	n/a	3	4570449	4570733	n/a	n/a	n/a
AUT14732		Chr3	9655589	9655752	3	9315873	9316048	3	10001062	10001225
AUT14769		n/a	n/a	n/a	3	9889614	9889709	n/a	n/a	n/a
AUT14811		Chr3	10994698	10995030	3	10658145	10658476	3	11731504	11731848
AUT14904		n/a	n/a	n/a	3	12576084	12576465	n/a	n/a	n/a
AUT14998		n/a	n/a	n/a	3	14097371	14097655	3	15643738	15644022
AUT15042		n/a	n/a	n/a	3	14698652	14698930	n/a	n/a	n/a
AUT15265		Chr3	19330187	19330322	3	18407628	18407763	n/a	n/a	n/a
AUT15372		n/a	n/a	n/a	3	21997630	21998011	n/a	n/a	n/a
AUT15398	AUT15397	n/a	n/a	n/a	3	22427348	22427479	n/a	n/a	n/a
AUT15661		n/a	n/a	n/a	3	26676673	26676801	3	30639745	30639875
AUT15696		n/a	n/a	n/a	3	27387827	27388214	n/a	n/a	n/a
AUT15785		n/a	n/a	n/a	3	28683303	28683510	3	32844672	32844905
AUT15794		n/a	n/a	n/a	3	28782209	28782563	3	32941837	32942209
AUT15800		n/a	n/a	n/a	3	28889317	28889476	3	33079477	33079636
AUT15986		Chr3	35013531	35013628	3	31922025	31922122	3	36069719	36069816
AUT16146		n/a	n/a	n/a	3	34789477	34789750	n/a	n/a	n/a
AUT16220		n/a	n/a	n/a	3	36162251	36162358	n/a	n/a	n/a
AUT16310	AUT16309	n/a	n/a	n/a	4	1171964	1172407	n/a	n/a	n/a
AUT16356		n/a	n/a	n/a	4	2086994	2087261	n/a	n/a	n/a
AUT16511		n/a	n/a	n/a	4	7095390	7095650	AAAA02038393.1	3621	3881
AUT16527		n/a	n/a	n/a	4	7897853	7898136	AAAA02048300.1	228	511
AUT16530		n/a	n/a	n/a	4	7971571	7971750	n/a	n/a	n/a
AUT16624		n/a	n/a	n/a	4	12448344	12448497	n/a	n/a	n/a
AUT16918	AUT16917	n/a	n/a	n/a	4	19904838	19905212	n/a	n/a	n/a
AUT16991		n/a	n/a	n/a	4	21272870	21273021	4	19177446	19177597
AUT17316		n/a	n/a	n/a	4	27648085	27648439	n/a	n/a	n/a
AUT17317		n/a	n/a	n/a	4	27650533	27650689	n/a	n/a	n/a
AUT17319	AUT17320	n/a	n/a	n/a	4	27718198	27718512	n/a	n/a	n/a
AUT17397		n/a	n/a	n/a	4	29614709	29615358	n/a	n/a	n/a
AUT17468		Chr4	31200177	31200446	4	30868197	30868451	4	29713043	29713339
AUT17480		n/a	n/a	n/a	4	31112850	31113099	n/a	n/a	n/a
AUT17560		Chr4	33315680	33315916	4	33026372	33026612	4	32030925	32031169
AUT17564		n/a	n/a	n/a	4	33072398	33072683	n/a	n/a	n/a
AUT17660		Chr4	35176215	35176463	4	34881432	34881696	4	34068185	34068441
AUT17856		n/a	n/a	n/a	5	2108910	2109218	n/a	n/a	n/a
AUT17968		n/a	n/a	n/a	5	4104242	4104546	n/a	n/a	n/a
AUT18108		n/a	n/a	n/a	5	6883558	6883843	n/a	n/a	n/a
AUT18116		n/a	n/a	n/a	5	7235163	7235400	n/a	n/a	n/a
AUT18181		n/a	n/a	n/a	5	8899823	8899989	5	10699348	10699514
AUT18190		n/a	n/a	n/a	5	9241072	9241211	5	11090273	11090412
AUT18375		n/a	n/a	n/a	5	14574322	14574675	n/a	n/a	n/a
AUT18380		n/a	n/a	n/a	5	14774044	14774422	n/a	n/a	n/a
AUT18528		n/a	n/a	n/a	5	17768106	17768755	n/a	n/a	n/a
AUT18580		n/a	n/a	n/a	5	18531547	18531725	n/a	n/a	n/a
AUT18594		n/a	n/a	n/a	5	18974143	18974288	12	10737133	10740518
AUT18595		n/a	n/a	n/a	5	18998976	18999191	n/a	n/a	n/a
AUT18784	AUT18785	n/a	n/a	n/a	5	21941537	21941804	n/a	n/a	n/a
AUT18795		Chr5	23411188	23411286	5	22081706	22081810	5	23373713	23373811
AUT18796		Chr5	23411188	23411359	5	22081706	22081883	5	23373713	23373884
AUT18808		Chr5	23713122	23713314	5	22354092	22354288	5	23688107	23688299
AUT18837		n/a	n/a	n/a	5	22973660	22973989	n/a	n/a	n/a
AUT18901		n/a	n/a	n/a	5	24008852	24009084	n/a	n/a	n/a
AUT18930		n/a	n/a	n/a	5	24587036	24587132	5	26051520	26051620
AUT18966		Chr5	26793935	26794138	5	25408620	25408805	5	26871115	26871315
AUT19006		n/a	n/a	n/a	5	25997981	25998317	n/a	n/a	n/a
AUT19066		Chr5	28679003	28679199	5	27383741	27383940	5	28673936	28674135
AUT19205		n/a	n/a	n/a	5	29543621	29543897	n/a	n/a	n/a
AUT19263		n/a	n/a	n/a	6	715929	716382	6	745577	746026
AUT19432		Chr6	3343933	3344097	6	3440136	3440300	9	1091091	1091255
AUT19494		n/a	n/a	n/a	6	4304091	4304487	n/a	n/a	n/a
AUT19495		n/a	n/a	n/a	6	4311645	4312143	n/a	n/a	n/a
AUT19502		n/a	n/a	n/a	6	4454282	4454475	n/a	n/a	n/a
AUT19687		n/a	n/a	n/a	6	7353050	7353736	n/a	n/a	n/a
AUT19765		n/a	n/a	n/a	6	8919988	8920168	n/a	n/a	n/a
AUT19844		n/a	n/a	n/a	6	11065124	11065293	6	11841868	11842029
AUT20161		n/a	n/a	n/a	6	19729532	19729902	n/a	n/a	n/a
AUT20218		n/a	n/a	n/a	6	20926673	20927041	n/a	n/a	n/a
AUT20253		n/a	n/a	n/a	6	21549353	21549593	6	22274401	22274641
AUT20561		n/a	n/a	n/a	6	27560715	27560999	6	29276419	29276703
AUT20592	RM20592	n/a	n/a	n/a	n/a	n/a	n/a	n/a	n/a	n/a
AUT20625		Chr6	29973829	29973982	6	28533451	28533632	6	30422158	30422313
AUT20900	AUT20901	n/a	n/a	n/a	7	1644091	1644229	n/a	n/a	n/a
AUT20946		n/a	n/a	n/a	7	2419656	2420133	n/a	n/a	n/a
AUT21175		Chr7	5660771	5660962	7	5659619	5659807	7	5729431	5729619
AUT21358		n/a	n/a	n/a	7	10123696	10124061	10	7249005	7249340
AUT21369		n/a	n/a	n/a	7	10329867	10329970	n/a	n/a	n/a
AUT21420		n/a	n/a	n/a	7	12059878	12060158	n/a	n/a	n/a
AUT21421		Chr7	13102785	13102935	7	12713010	12713182	7	11857067	11857217
AUT21426		n/a	n/a	n/a	7	13000077	13000425	n/a	n/a	n/a
AUT21461		n/a	n/a	n/a	7	14377487	14377896	n/a	n/a	n/a
AUT21492	AUT21493	n/a	n/a	n/a	7	14955134	14955598	n/a	n/a	n/a
AUT21575		n/a	n/a	n/a	7	17286983	17287264	n/a	n/a	n/a
AUT21622		n/a	n/a	n/a	7	18393785	18393963	n/a	n/a	n/a
AUT21641		n/a	n/a	n/a	7	18767835	18767914	n/a	n/a	n/a
AUT21652		n/a	n/a	n/a	7	18959590	18959775	7	17154596	17154773
AUT21775		n/a	n/a	n/a	7	21614636	21615131	n/a	n/a	n/a
AUT21807		Chr7	22830851	22830951	7	22171615	22171721	7	20215206	20215307
AUT21848		n/a	n/a	n/a	7	22972337	22972629	n/a	n/a	n/a
AUT22077		Chr7	28008882	28009422	7	27577707	27578274	n/a	n/a	n/a
AUT22093		n/a	n/a	n/a	7	27891592	27891814	n/a	n/a	n/a
AUT22292		n/a	n/a	n/a	8	1189239	1189483	n/a	n/a	n/a
AUT22329		n/a	n/a	n/a	8	2017692	2018061	n/a	n/a	n/a
AUT22334		Chr8	2038812	2038926	8	2115840	2115956	8	2231928	2232042
AUT22375		n/a	n/a	n/a	8	2859655	2860022	n/a	n/a	n/a
AUT22406		Chr8	3202005	3202186	8	3168867	3169042	8	3303231	3303410
AUT22407		Chr8	3202005	3202199	8	3168867	3169055	8	3303231	3303423
AUT22485		Chr8	4371849	4372120	8	4378365	4378648	8	4644616	4645048
AUT22486		Chr8	4371849	4372116	8	4378365	4378644	8	4644616	4645044
AUT22511		n/a	n/a	n/a	8	4773710	4773894	8	5132225	5132437
AUT22513		n/a	n/a	n/a	8	4858523	4858858	n/a	n/a	n/a
AUT22571		Chr8	5735440	5735518	8	5850563	5850656	8	6223794	6223875
AUT22648		n/a	n/a	n/a	8	7617951	7618310	2	26556756	26557070
AUT22835		n/a	n/a	n/a	8	12295119	12295750	8	13728717	13729343
AUT22977		n/a	n/a	n/a	8	16945225	16945709	8	18031149	18031573
AUT23038		n/a	n/a	n/a	8	18821508	18821705	n/a	n/a	n/a
AUT23047		n/a	n/a	n/a	8	18989472	18989873	n/a	n/a	n/a
AUT23048		n/a	n/a	n/a	8	18989475	18990090	n/a	n/a	n/a
AUT23075		n/a	n/a	n/a	8	19605622	19605908	n/a	n/a	n/a
AUT23314		n/a	n/a	n/a	8	23573459	23573714	n/a	n/a	n/a
AUT23476		n/a	n/a	n/a	8	26270642	26271147	n/a	n/a	n/a
AUT23499		Chr8	27941806	27941923	8	26549706	26549817	n/a	n/a	n/a
AUT23560		n/a	n/a	n/a	8	27327016	27327346	n/a	n/a	n/a
AUT23822	AUT23821	n/a	n/a	n/a	9	5124192	5124502	n/a	n/a	n/a
AUT24070		n/a	n/a	n/a	9	10470598	10470841	n/a	n/a	n/a
AUT24080		n/a	n/a	n/a	9	10621167	10621502	n/a	n/a	n/a
AUT24087		n/a	n/a	n/a	9	10827211	10827473	n/a	n/a	n/a
AUT24134		n/a	n/a	n/a	9	11768350	11768531	9	10164931	10165144
AUT24360	AUT24361|AUT24362	n/a	n/a	n/a	9	15645221	15645499	n/a	n/a	n/a
AUT24521		n/a	n/a	n/a	9	17817398	17817784	n/a	n/a	n/a
AUT24756		n/a	n/a	n/a	9	21707095	21707274	CH400272.1	3016	3213
AUT24792		n/a	n/a	n/a	9	22268996	22269190	n/a	n/a	n/a
AUT24892		n/a	n/a	n/a	10	550659	551015	n/a	n/a	n/a
AUT24935		n/a	n/a	n/a	10	1922692	1922887	n/a	n/a	n/a
AUT25053		n/a	n/a	n/a	10	4417923	4418182	n/a	n/a	n/a
AUT25067		n/a	n/a	n/a	10	4627259	4627470	10	3945090	3945262
AUT25221		n/a	n/a	n/a	10	9882164	9882300	n/a	n/a	n/a
AUT25290		n/a	n/a	n/a	10	11736990	11737613	n/a	n/a	n/a
AUT25314		n/a	n/a	n/a	10	12383411	12383598	n/a	n/a	n/a
AUT25408		n/a	n/a	n/a	10	14527522	14527770	n/a	n/a	n/a
AUT25418	AUT25417	n/a	n/a	n/a	10	14676805	14677303	n/a	n/a	n/a
AUT25430		n/a	n/a	n/a	10	15280146	15280387	n/a	n/a	n/a
AUT25495		n/a	n/a	n/a	10	16417639	16417974	n/a	n/a	n/a
AUT25542		n/a	n/a	n/a	10	17374752	17375034	n/a	n/a	n/a
AUT25638		Chr10	20860214	20860363	10	18727031	18727212	10	17607304	17607483
AUT25713		n/a	n/a	n/a	10	19721466	19721878	n/a	n/a	n/a
AUT25755		n/a	n/a	n/a	10	20304243	20304790	n/a	n/a	n/a
AUT25817		n/a	n/a	n/a	10	21644429	21644717	n/a	n/a	n/a
AUT25882		Chr10	24703968	24704131	10	22501660	22501845	10	21564246	21564409
AUT26117		n/a	n/a	n/a	11	2979089	2979432	n/a	n/a	n/a
AUT26118		n/a	n/a	n/a	11	3025906	3026168	11	3021725	3022002
AUT26253		n/a	n/a	n/a	11	5918508	5918675	n/a	n/a	n/a
AUT26266		n/a	n/a	n/a	11	6187228	6187513	n/a	n/a	n/a
AUT26291		n/a	n/a	n/a	11	6668829	6669394	n/a	n/a	n/a
AUT26292		n/a	n/a	n/a	11	6668763	6669394	n/a	n/a	n/a
AUT26347	AUT26348	n/a	n/a	n/a	11	7850924	7851086	n/a	n/a	n/a
AUT26365		Chr11	7918468	7918657	11	8086411	8086603	7	25230548	25230737
AUT26366		n/a	n/a	n/a	11	8105229	8105695	n/a	n/a	n/a
AUT26442		n/a	n/a	n/a	11	9767266	9767380	n/a	n/a	n/a
AUT26445	AUT26446	n/a	n/a	n/a	11	9940523	9940898	n/a	n/a	n/a
AUT26453		n/a	n/a	n/a	11	9985725	9986278	n/a	n/a	n/a
AUT26749		n/a	n/a	n/a	11	17485075	17485266	11	14196919	14197110
AUT26877		Chr11	22406256	22406441	11	19926601	19926790	11	16736517	16736703
AUT27044		n/a	n/a	n/a	11	23472267	23472820	n/a	n/a	n/a
AUT27081		n/a	n/a	n/a	11	24113431	24113607	11	20786119	20786298
AUT27123		n/a	n/a	n/a	11	24763712	24763992	n/a	n/a	n/a
AUT27124		n/a	n/a	n/a	11	24763712	24763993	n/a	n/a	n/a
AUT27125		n/a	n/a	n/a	11	24763712	24764171	n/a	n/a	n/a
AUT27242		n/a	n/a	n/a	11	26671699	26671945	n/a	n/a	n/a
AUT27259		n/a	n/a	n/a	11	27029710	27030099	1	899762	900155
AUT27280	AUT27281	n/a	n/a	n/a	11	27543366	27543732	n/a	n/a	n/a
AUT27287		n/a	n/a	n/a	11	27666405	27666513	11	21928067	21928152
AUT27338		n/a	n/a	n/a	11	28426798	28427093	n/a	n/a	n/a
AUT27372		Chr11	31414063	31414241	11	28871607	28871791	11	22906855	22907254
AUT27403		n/a	n/a	n/a	12	167552	167844	n/a	n/a	n/a
AUT27475	AUT27476	n/a	n/a	n/a	12	1450356	1450952	n/a	n/a	n/a
AUT27479		n/a	n/a	n/a	12	1507843	1507923	n/a	n/a	n/a
AUT27697		n/a	n/a	n/a	12	4920634	4920770	n/a	n/a	n/a
AUT27778		n/a	n/a	n/a	12	6695490	6695868	n/a	n/a	n/a
AUT27800		n/a	n/a	n/a	12	7237813	7238109	n/a	n/a	n/a
AUT27869		n/a	n/a	n/a	12	8829295	8829448	12	7848592	7848707
AUT27961		n/a	n/a	n/a	12	11935971	11936117	n/a	n/a	n/a
AUT28158		Chr12	16877032	16877171	12	17401530	17401672	12	13776897	13777039
AUT28190		Chr12	17513329	17513519	12	17949864	17950058	12	14332778	14332968
AUT28262		n/a	n/a	n/a	12	19166950	19167328	12	15413165	15413529
AUT28264		n/a	n/a	n/a	12	19193063	19193288	n/a	n/a	n/a
AUT28416		n/a	n/a	n/a	12	22196088	22196573	n/a	n/a	n/a
AUT28426	AUT28425	n/a	n/a	n/a	12	22440119	22440450	12	17983166	17983529
AUT28593		n/a	n/a	n/a	12	24567179	24567680	n/a	n/a	n/a
AUT28715		n/a	n/a	n/a	12	26021655	26022124	n/a	n/a	n/a
AUT28790		n/a	n/a	n/a	12	26983361	26983650	n/a	n/a	n/a
AUT28798		n/a	n/a	n/a	12	27058833	27059110	n/a	n/a	n/a
AUT28814		Chr12	26327878	26328051	12	27338823	27339012	12	22888432	22888607
MRG0015.RGP0015	RM1015	n/a	n/a	n/a	n/a	n/a	n/a	n/a	n/a	n/a
MRG0038.IRRI0038		Chr3	36773366	36773526	3	33660381	33660525	3	38016349	38016513
MRG0059.RT0059	RM1059	n/a	n/a	n/a	n/a	n/a	n/a	n/a	n/a	n/a
MRG0109.HAU0109		n/a	n/a	n/a	8	20486045	20486156	n/a	n/a	n/a
MRG0146.IRRI0146	RM1146	n/a	n/a	n/a	10	19688135	19688317	n/a	n/a	n/a
MRG0149.RT0149	RM1149	n/a	n/a	n/a	n/a	n/a	n/a	n/a	n/a	n/a
MRG0169.ARS0169	RM1169	Chr6	7749946	7750132	6	7661599	7661783	6	8689834	8690020
MRG0169.IRRI0169		Chr6	7749946	7750077	6	7661599	7661728	6	8689834	8689965
MRG0190.HAU0190	RM1190	n/a	n/a	n/a	2	12091176	12091339	n/a	n/a	n/a
MRG0194.IRRI0194	RM1194	n/a	n/a	n/a	12	25898185	25898354	n/a	n/a	n/a
MRG0219.IRRI0219	RM1219	n/a	n/a	n/a	11	21516416	21516571	n/a	n/a	n/a
MRG0242.RT0242	RM1242	n/a	n/a	n/a	n/a	n/a	n/a	n/a	n/a	n/a
MRG0258.RT0258	RM1258	n/a	n/a	n/a	5	814309	814403	n/a	n/a	n/a
MRG0264.IRRI0264	RM1264	n/a	n/a	n/a	12	26173358	26173500	n/a	n/a	n/a
MRG0270.ARS0270	RM1270	n/a	n/a	n/a	n/a	n/a	n/a	n/a	n/a	n/a
MRG0337.IRRI0337		n/a	n/a	n/a	12	11935992	11936116	n/a	n/a	n/a
MRG0337.RGP0337		n/a	n/a	n/a	12	11935984	11936165	n/a	n/a	n/a
MRG0350.HAU0350		n/a	n/a	n/a	3	28683340	28683508	3	32844709	32844903
MRG0353.RT0353		n/a	n/a	n/a	7	3312770	3313011	n/a	n/a	n/a
MRG0362.RGP0362		n/a	n/a	n/a	n/a	n/a	n/a	n/a	n/a	n/a
MRG0381.HAU0381		n/a	n/a	n/a	n/a	n/a	n/a	n/a	n/a	n/a
MRG0578.ARS0578	RM1578	Chr8	22328474	22328586	8	20974084	20974268	8	22298879	22298991
MRG0578.RGP0578		Chr8	22328474	22328603	8	20974084	20974285	8	22298879	22299008
MRG0817.RGP0817	RM1817	n/a	n/a	n/a	9	10621259	10621387	n/a	n/a	n/a
MRG1020.RGP1020	RM2020	n/a	n/a	n/a	n/a	n/a	n/a	n/a	n/a	n/a
MRG1187.RGP1187	RM2187	n/a	n/a	n/a	n/a	n/a	n/a	n/a	n/a	n/a
MRG1267.ARS1267	RM2267	n/a	n/a	n/a	n/a	n/a	n/a	n/a	n/a	n/a
MRG1275.RGP1275	RM2275	n/a	n/a	n/a	4	34505583	34505724	n/a	n/a	n/a
MRG1483.RGP1483	RM2483	n/a	n/a	n/a	2	6322734	6322889	n/a	n/a	n/a
MRG1565.RGP1565	RM2565	n/a	n/a	n/a	4	20930485	20930688	4	18834792	18834987
MRG1794.RGP1794	RM2794	n/a	n/a	n/a	3	11336016	11336151	n/a	n/a	n/a
MRG1859.RGP1859	RM2859	n/a	n/a	n/a	n/a	n/a	n/a	n/a	n/a	n/a
MRG1885.RGP1885	RM2885	n/a	n/a	n/a	n/a	n/a	n/a	n/a	n/a	n/a
MRG1910.RGP1910	RM2910	n/a	n/a	n/a	8	16945502	16945685	n/a	n/a	n/a
MRG2034.RGP2034	RM3034	n/a	n/a	n/a	6	4246487	4246669	n/a	n/a	n/a
MRG2083.RGP2083	RM3083	n/a	n/a	n/a	11	17018305	17018445	n/a	n/a	n/a
MRG2133.IRRI2133	RM3133	n/a	n/a	n/a	11	6187301	6187398	n/a	n/a	n/a
MRG2152.RGP2152		n/a	n/a	n/a	10	10281381	10281600	n/a	n/a	n/a
MRG2278.HAU2278	RM3278	n/a	n/a	n/a	3	9316443	9316627	3	10001620	10001802
MRG2297.IRRI2297	RM3297	n/a	n/a	n/a	3	13289302	13289464	n/a	n/a	n/a
MRG2298.IRRI2298	RM3298	n/a	n/a	n/a	n/a	n/a	n/a	n/a	n/a	n/a
MRG2329.RGP2329	RM3329	n/a	n/a	n/a	3	35595609	35595728	n/a	n/a	n/a
MRG2333.HAU2333		n/a	n/a	n/a	4	34911367	34911551	n/a	n/a	n/a
MRG2335.IRRI2335	RM3335	Chr4	33315680	33315859	4	33026372	33026557	4	32030925	32031112
MRG2386.RT2386	RM3386	n/a	n/a	n/a	7	1644048	1644218	n/a	n/a	n/a
MRG2423.RT2423	RM3423	Chr4	31485869	31485962	4	31142858	31142949	4	30061866	30061959
MRG2430.ARS2430	RM3430	Chr6	28844703	28844914	6	27433603	27433817	6	29133180	29133381
MRG2430.IRRI2430		Chr6	28844703	28844855	6	27433603	27433758	6	29133180	29133322
MRG2431.ARS2431A		n/a	n/a	n/a	6	8745942	8746104	n/a	n/a	n/a
MRG2448.IRRI2448	RM3448	n/a	n/a	n/a	12	19948049	19948211	12	16153111	16153263
MRG2456.IRRI2456	RM3456	n/a	n/a	n/a	7	12060027	12060187	n/a	n/a	n/a
MRG2468.ARS2468	RM3468	Chr1	41151149	41151330	1	40143004	40143205	1	43947231	43947412
MRG2502.RT2502	RM3502	n/a	n/a	n/a	n/a	n/a	n/a	n/a	n/a	n/a
MRG2561.RT2561	RM3561	n/a	n/a	n/a	n/a	n/a	n/a	n/a	n/a	n/a
MRG2577.RT2577	RM3577	n/a	n/a	n/a	11	28426941	28427071	n/a	n/a	n/a
MRG2681.ARS2681	RM3681	n/a	n/a	n/a	1	41663950	41664118	n/a	n/a	n/a
MRG2681.IRRI2681		n/a	n/a	n/a	1	41663973	41664064	n/a	n/a	n/a
MRG2682.RT2682	RM3682	n/a	n/a	n/a	1	24375914	24375991	n/a	n/a	n/a
MRG2708.RT2708	RM3708	n/a	n/a	n/a	4	20830939	20831098	n/a	n/a	n/a
MRG2721.IRRI2721	RM3721	n/a	n/a	n/a	11	15243781	15243917	n/a	n/a	n/a
MRG2781.IRRI2781	RM3781	n/a	n/a	n/a	n/a	n/a	n/a	n/a	n/a	n/a
MRG2813.RT2813	RM3813	n/a	n/a	n/a	12	23279903	23280110	12	18773893	18774096
MRG2815.ARS2815	RM3815	n/a	n/a	n/a	n/a	n/a	n/a	n/a	n/a	n/a
MRG2827.RT2827		n/a	n/a	n/a	6	22298143	22298317	n/a	n/a	n/a
MRG2832.HAU2832	RM3832	Chr7	13102785	13102924	7	12713010	12713171	7	11857067	11857206
MRG2838.ARS2838		n/a	n/a	n/a	n/a	n/a	n/a	n/a	n/a	n/a
MRG2844.HAU2844		n/a	n/a	n/a	3	27399336	27399494	n/a	n/a	n/a
MRG2853.RGP2853		n/a	n/a	n/a	5	4104283	4104405	n/a	n/a	n/a
MRG2877.HAU2877	RM3877	n/a	n/a	n/a	1	7010524	7010602	n/a	n/a	n/a
MRG2881.RT2881	RM3881	n/a	n/a	n/a	n/a	n/a	n/a	n/a	n/a	n/a
MRG2884.RT2884	RM3884	n/a	n/a	n/a	n/a	n/a	n/a	n/a	n/a	n/a
MRG2912.HAU2912		n/a	n/a	n/a	n/a	n/a	n/a	n/a	n/a	n/a
MRG3069.RGP3069		n/a	n/a	n/a	11	26671760	26671895	n/a	n/a	n/a
MRG3348.RGP3348	RM4348	n/a	n/a	n/a	n/a	n/a	n/a	n/a	n/a	n/a
MRG3470.RGP3470	RM4470	n/a	n/a	n/a	2	35543961	35544130	n/a	n/a	n/a
MRG3585.RGP3585	RM4585	n/a	n/a	n/a	12	26166323	26166487	n/a	n/a	n/a
MRG3883.RGP3883	RM4883	n/a	n/a	n/a	3	8312725	8312806	7	2048145	2048226
MRG3924.RGP3924	RM4924	n/a	n/a	n/a	n/a	n/a	n/a	n/a	n/a	n/a
MRG3959.RGP3959	RM4959	n/a	n/a	n/a	1	456488	456636	1	601234	601346
MRG4134.RGP4134	RM5134	n/a	n/a	n/a	8	863734	863850	8	985109	985225
MRG4178.RGP4178		Chr3	10994698	10994858	3	10658145	10658305	3	11731504	11731676
MRG4183.RGP4183	RM5183	n/a	n/a	n/a	n/a	n/a	n/a	n/a	n/a	n/a
MRG4196.RGP4196	RM5196	n/a	n/a	n/a	12	19193064	19193230	n/a	n/a	n/a
MRG4301.RT4301		n/a	n/a	n/a	2	4253797	4253979	n/a	n/a	n/a
MRG4311.HAU4311	RM5311	n/a	n/a	n/a	5	22973641	22973742	n/a	n/a	n/a
MRG4317.RT4317	RM5317	n/a	n/a	n/a	12	5040827	5040979	n/a	n/a	n/a
MRG4351.IRRI4351		n/a	n/a	n/a	8	20832338	20832556	n/a	n/a	n/a
MRG4358.IRRI4358	RM5358	n/a	n/a	n/a	8	27363390	27363553	n/a	n/a	n/a
MRG4384.RGP4384		n/a	n/a	n/a	9	22068327	22068464	n/a	n/a	n/a
MRG4439.IRRI4439	RM5439	n/a	n/a	n/a	2	12099922	12100093	10	6184000	6184146
MRG4465.HAU4465	RM5465	n/a	n/a	n/a	2	26804114	26804243	n/a	n/a	n/a
MRG4466.RT4466	RM5466	n/a	n/a	n/a	n/a	n/a	n/a	n/a	n/a	n/a
MRG4470.RT4470		n/a	n/a	n/a	2	27153941	27154143	n/a	n/a	n/a
MRG4479.ARS4479	RM5479	n/a	n/a	n/a	n/a	n/a	n/a	n/a	n/a	n/a
MRG4479.HAU4479		n/a	n/a	n/a	n/a	n/a	n/a	n/a	n/a	n/a
MRG4479.RGP4479		n/a	n/a	n/a	n/a	n/a	n/a	n/a	n/a	n/a
MRG4495.IRRI4495		n/a	n/a	n/a	7	22052869	22053041	n/a	n/a	n/a
MRG4585.HAU4585		n/a	n/a	n/a	n/a	n/a	n/a	n/a	n/a	n/a
MRG4601.RT4601	RM5601	n/a	n/a	n/a	8	2859762	2859920	n/a	n/a	n/a
MRG4613.HAU4613	RM5613	n/a	n/a	n/a	12	7237962	7238123	n/a	n/a	n/a
MRG4625.RT4625	RM5625	n/a	n/a	n/a	n/a	n/a	n/a	n/a	n/a	n/a
MRG4684.RT4684	RM5684	Chr3	19330187	19330327	3	18407628	18407768	n/a	n/a	n/a
MRG4686.RT4686		Chr3	8819711	8819896	3	8545226	8545423	3	9051448	9051636
MRG4705.IRRI4705	RM5705	n/a	n/a	n/a	5	14574361	14574571	n/a	n/a	n/a
MRG4709.RGP4709		n/a	n/a	n/a	4	32060589	32060771	CH399303.1	827	1009
MRG4714.RGP4714		n/a	n/a	n/a	4	27471902	27472104	n/a	n/a	n/a
MRG4715.RGP4715		n/a	n/a	n/a	12	25034090	25034243	n/a	n/a	n/a
MRG4716.RGP4716	RM5716	n/a	n/a	n/a	11	23472417	23472626	n/a	n/a	n/a
MRG4775.IRRI4775	RM5775	n/a	n/a	n/a	4	12448313	12448496	n/a	n/a	n/a
MRG4786.RGP4786		Chr9	21301677	21301801	9	19788732	19788898	9	18499754	18499878
MRG4833.IRRI4833	RM5833	n/a	n/a	n/a	2	28872549	28872762	n/a	n/a	n/a
MRG4903.HAU4903	RM5903	n/a	n/a	n/a	3	13282416	13282591	3	14908880	14909061
MRG4918.RT4918	RM5918	n/a	n/a	n/a	11	3025944	3026138	11	3021763	3021972
MRG4928.RGP4928		n/a	n/a	n/a	3	12576119	12576385	3	14063078	14063335
MRG4960.RT4960	RM5960	n/a	n/a	n/a	11	17485121	17485270	11	14196965	14197114
MRG4996.HAU4996	RM5996	n/a	n/a	n/a	n/a	n/a	n/a	n/a	n/a	n/a
MRG5033.IRRI5033	RM6033	n/a	n/a	n/a	1	24364691	24364837	n/a	n/a	n/a
MRG5042.IRRI5042		n/a	n/a	n/a	7	23925911	23926074	n/a	n/a	n/a
MRG5105.HAU5105	RM6105	n/a	n/a	n/a	11	24113431	24113605	11	20786119	20786296
MRG5182.ARS5182	RM6182	n/a	n/a	n/a	8	20134483	20134642	n/a	n/a	n/a
MRG5202.IRRI5202	RM6202	n/a	n/a	n/a	n/a	n/a	n/a	n/a	n/a	n/a
MRG5229.RT5229	RM6229	Chr5	13904138	13904229	5	13606411	13606511	5	14595720	14595811
MRG5351.IRRI5351	RM6351	n/a	n/a	n/a	n/a	n/a	n/a	n/a	n/a	n/a
MRG5355.HAU5355	RM6355	n/a	n/a	n/a	n/a	n/a	n/a	n/a	n/a	n/a
MRG5362.RT5362	RM6362	n/a	n/a	n/a	n/a	n/a	n/a	n/a	n/a	n/a
MRG5379.HAU5379	RM6379	Chr2	24709324	24709466	2	23574081	23574310	2	25270253	25270395
MRG5403.RT5403	RM6403	Chr7	22830851	22830942	7	22171615	22171712	7	20215206	20215298
MRG5496.RT5496	RM6496	n/a	n/a	n/a	3	10142534	10142720	n/a	n/a	n/a
MRG5499.IRRI5499	RM6499	n/a	n/a	n/a	11	24081912	24082065	n/a	n/a	n/a
MRG5562.RT5562	RM6562	n/a	n/a	n/a	5	18063328	18063506	n/a	n/a	n/a
MRG5565.RT5565	RM6565	n/a	n/a	n/a	10	4966222	4966339	n/a	n/a	n/a
MRG5688.ARS5688	RM6688	n/a	n/a	n/a	11	27543371	27543641	n/a	n/a	n/a
MRG5688.ARS5688-2		n/a	n/a	n/a	11	27543389	27543620	n/a	n/a	n/a
MRG5688.RGP5688		n/a	n/a	n/a	11	27543390	27543583	n/a	n/a	n/a
MRG5742.RT5742	RM6742	n/a	n/a	n/a	5	14877116	14877293	n/a	n/a	n/a
MRG5745.RT5745		n/a	n/a	n/a	10	19416151	19416473	n/a	n/a	n/a
MRG5777.HAU5777	RM6777	n/a	n/a	n/a	1	4217111	4217252	n/a	n/a	n/a
MRG5826.RT5826	RM6826	n/a	n/a	n/a	1	4449778	4449877	n/a	n/a	n/a
MRG5829.RT5829	RM6829	Chr3	2966940	2967074	3	2880370	2880516	3	3333185	3333319
MRG5892.RT5892	RM6892	n/a	n/a	n/a	n/a	n/a	n/a	n/a	n/a	n/a
MRG5931.RT5931	RM6931	n/a	n/a	n/a	3	14982235	14982470	n/a	n/a	n/a
MRG5973.ARS5973	RM6973	n/a	n/a	n/a	n/a	n/a	n/a	n/a	n/a	n/a
MRG5973.ARS5973-2		n/a	n/a	n/a	12	10081092	10081229	n/a	n/a	n/a
MRG5987.RGP5987		n/a	n/a	n/a	3	34789535	34789710	n/a	n/a	n/a
MRG6076.IRRI6076		Chr3	36773366	36773580	3	33660381	33660579	3	38016349	38016567
MRG6076.RGP6076		Chr3	36773348	36773561	3	33660363	33660560	3	38016331	38016548
MRG6091.HAU6091	RM7091	n/a	n/a	n/a	11	7850900	7851076	n/a	n/a	n/a
MRG6110.RT6110		n/a	n/a	n/a	7	16854318	16854470	n/a	n/a	n/a
MRG6132.RT6132	RM7132	n/a	n/a	n/a	5	14774047	14774203	n/a	n/a	n/a
MRG6172.HAU6172	RM7172	n/a	n/a	n/a	4	34595080	34595195	n/a	n/a	n/a
MRG6210.RT6210	RM7210	n/a	n/a	n/a	4	28639917	28640074	n/a	n/a	n/a
MRG6272.RT6272	RM7272	n/a	n/a	n/a	11	28398798	28398990	n/a	n/a	n/a
MRG6277.ARS6277	RM7277	n/a	n/a	n/a	11	24684936	24685080	n/a	n/a	n/a
MRG6277.RGP6277		n/a	n/a	n/a	11	24684913	24685072	n/a	n/a	n/a
MRG6344.RT6344	RM7344	Chr12	17513329	17513509	12	17949864	17950048	12	14332778	14332958
MRG6411.RT6411	RM7411	n/a	n/a	n/a	n/a	n/a	n/a	n/a	n/a	n/a
MRG6413.IRRI6413	RM7413	n/a	n/a	n/a	2	18458679	18458783	n/a	n/a	n/a
MRG6432.RT6432	RM7432	n/a	n/a	n/a	4	35360878	35361033	n/a	n/a	n/a
MRG6485.IRRI6485	RM7485	n/a	n/a	n/a	2	35744740	35744904	n/a	n/a	n/a
MRG6531.RT6531	RM7531	n/a	n/a	n/a	n/a	n/a	n/a	n/a	n/a	n/a
MRG6555.RT6555		n/a	n/a	n/a	n/a	n/a	n/a	n/a	n/a	n/a
MRG6572.RT6572	RM7572	n/a	n/a	n/a	n/a	n/a	n/a	n/a	n/a	n/a
MRG6588.RT6588	RM7588	n/a	n/a	n/a	5	9400757	9400872	5	11237236	11237351
MRG6654-2.ARS6654-2	RM7654-2	n/a	n/a	n/a	11	27666335	27666551	11	21928029	21928222
MRG6654.HAU6654		n/a	n/a	n/a	11	27666388	27666560	11	21928020	21928169
OSR14		n/a	n/a	n/a	n/a	n/a	n/a	n/a	n/a	n/a
OSR21		n/a	n/a	n/a	n/a	n/a	n/a	n/a	n/a	n/a
OSR28		Chr9	21301677	21301814	9	19788732	19788911	9	18499754	18499891
RCt1		n/a	n/a	n/a	n/a	n/a	n/a	n/a	n/a	n/a
RCt10		n/a	n/a	n/a	n/a	n/a	n/a	n/a	n/a	n/a
RCt2		n/a	n/a	n/a	n/a	n/a	n/a	n/a	n/a	n/a
RCt3		n/a	n/a	n/a	n/a	n/a	n/a	n/a	n/a	n/a
RCt4		n/a	n/a	n/a	n/a	n/a	n/a	n/a	n/a	n/a
RCt5		n/a	n/a	n/a	n/a	n/a	n/a	n/a	n/a	n/a
RCt6		n/a	n/a	n/a	n/a	n/a	n/a	n/a	n/a	n/a
RCt7		n/a	n/a	n/a	n/a	n/a	n/a	n/a	n/a	n/a
RCt8		n/a	n/a	n/a	n/a	n/a	n/a	n/a	n/a	n/a
RCt9		n/a	n/a	n/a	n/a	n/a	n/a	n/a	n/a	n/a
RGNMS100		n/a	n/a	n/a	n/a	n/a	n/a	n/a	n/a	n/a
RGNMS1001	RGNMS1109	n/a	n/a	n/a	3	18327350	18327673	n/a	n/a	n/a
RGNMS1003		n/a	n/a	n/a	n/a	n/a	n/a	n/a	n/a	n/a
RGNMS1004		n/a	n/a	n/a	n/a	n/a	n/a	n/a	n/a	n/a
RGNMS1006		n/a	n/a	n/a	n/a	n/a	n/a	n/a	n/a	n/a
RGNMS1009		n/a	n/a	n/a	n/a	n/a	n/a	n/a	n/a	n/a
RGNMS101		n/a	n/a	n/a	1	3123536	3123908	n/a	n/a	n/a
RGNMS1011b		n/a	n/a	n/a	n/a	n/a	n/a	n/a	n/a	n/a
RGNMS1017		n/a	n/a	n/a	n/a	n/a	n/a	n/a	n/a	n/a
RGNMS1021	RGNMS970	n/a	n/a	n/a	n/a	n/a	n/a	n/a	n/a	n/a
RGNMS1027		n/a	n/a	n/a	3	611807	612175	n/a	n/a	n/a
RGNMS1029		Chr3	36824630	36824884	3	33711622	33711876	n/a	n/a	n/a
RGNMS1031		n/a	n/a	n/a	n/a	n/a	n/a	n/a	n/a	n/a
RGNMS1035		n/a	n/a	n/a	3	24311580	24311897	n/a	n/a	n/a
RGNMS1037b		n/a	n/a	n/a	n/a	n/a	n/a	n/a	n/a	n/a
RGNMS1038b		n/a	n/a	n/a	3	27238635	27238986	n/a	n/a	n/a
RGNMS1041		n/a	n/a	n/a	3	268820	269199	n/a	n/a	n/a
RGNMS1044	RGNMS1156	n/a	n/a	n/a	n/a	n/a	n/a	n/a	n/a	n/a
RGNMS1045b		n/a	n/a	n/a	3	268820	269094	3	550397	550668
RGNMS1047		n/a	n/a	n/a	3	19526534	19526696	n/a	n/a	n/a
RGNMS1050a	RGNMS1086	n/a	n/a	n/a	n/a	n/a	n/a	n/a	n/a	n/a
RGNMS1051a		n/a	n/a	n/a	n/a	n/a	n/a	n/a	n/a	n/a
RGNMS1056		n/a	n/a	n/a	n/a	n/a	n/a	n/a	n/a	n/a
RGNMS1059		n/a	n/a	n/a	n/a	n/a	n/a	n/a	n/a	n/a
RGNMS1064		Chr3	30561924	30562227	3	27709223	27709527	3	31744159	31744459
RGNMS1065		n/a	n/a	n/a	n/a	n/a	n/a	n/a	n/a	n/a
RGNMS106b		n/a	n/a	n/a	n/a	n/a	n/a	n/a	n/a	n/a
RGNMS1073		n/a	n/a	n/a	3	3531079	3531298	n/a	n/a	n/a
RGNMS1078a		n/a	n/a	n/a	n/a	n/a	n/a	n/a	n/a	n/a
RGNMS1078b		n/a	n/a	n/a	n/a	n/a	n/a	n/a	n/a	n/a
RGNMS1080	RGNMS1102b	n/a	n/a	n/a	n/a	n/a	n/a	n/a	n/a	n/a
RGNMS1081		n/a	n/a	n/a	3	518967	519120	n/a	n/a	n/a
RGNMS1083		n/a	n/a	n/a	n/a	n/a	n/a	n/a	n/a	n/a
RGNMS1089		n/a	n/a	n/a	n/a	n/a	n/a	n/a	n/a	n/a
RGNMS1094		n/a	n/a	n/a	1	14759317	14759682	n/a	n/a	n/a
RGNMS1108		Chr3	8518505	8518822	3	8201418	8201739	3	8764311	8764628
RGNMS1115a		n/a	n/a	n/a	3	4476788	4477095	n/a	n/a	n/a
RGNMS1117		n/a	n/a	n/a	n/a	n/a	n/a	n/a	n/a	n/a
RGNMS1118		Chr3	8518505	8518877	3	8201418	8201794	3	8764311	8764683
RGNMS1119		n/a	n/a	n/a	n/a	n/a	n/a	n/a	n/a	n/a
RGNMS1121		n/a	n/a	n/a	3	20833122	20833465	n/a	n/a	n/a
RGNMS1129		Chr3	10988070	10988305	3	10651438	10651676	3	11724857	11725095
RGNMS1130a	RGNMS943a	n/a	n/a	n/a	n/a	n/a	n/a	n/a	n/a	n/a
RGNMS1131		n/a	n/a	n/a	3	34438128	34438448	n/a	n/a	n/a
RGNMS1134		n/a	n/a	n/a	n/a	n/a	n/a	n/a	n/a	n/a
RGNMS114		n/a	n/a	n/a	n/a	n/a	n/a	n/a	n/a	n/a
RGNMS1146		n/a	n/a	n/a	n/a	n/a	n/a	n/a	n/a	n/a
RGNMS1148	RGNMS106a	n/a	n/a	n/a	n/a	n/a	n/a	n/a	n/a	n/a
RGNMS1152	RGNMS1416	n/a	n/a	n/a	n/a	n/a	n/a	n/a	n/a	n/a
RGNMS1155		n/a	n/a	n/a	n/a	n/a	n/a	n/a	n/a	n/a
RGNMS1157		n/a	n/a	n/a	n/a	n/a	n/a	n/a	n/a	n/a
RGNMS1160		n/a	n/a	n/a	n/a	n/a	n/a	n/a	n/a	n/a
RGNMS1163		n/a	n/a	n/a	n/a	n/a	n/a	n/a	n/a	n/a
RGNMS1166		n/a	n/a	n/a	n/a	n/a	n/a	n/a	n/a	n/a
RGNMS1169		n/a	n/a	n/a	n/a	n/a	n/a	n/a	n/a	n/a
RGNMS1171		n/a	n/a	n/a	n/a	n/a	n/a	n/a	n/a	n/a
RGNMS1175a		n/a	n/a	n/a	n/a	n/a	n/a	n/a	n/a	n/a
RGNMS1175b		n/a	n/a	n/a	3	3771295	3771670	n/a	n/a	n/a
RGNMS1176		n/a	n/a	n/a	n/a	n/a	n/a	n/a	n/a	n/a
RGNMS1180		n/a	n/a	n/a	3	18326888	18327240	n/a	n/a	n/a
RGNMS1183	RGNMS958	Chr3	38669444	38669583	3	35589794	35589933	n/a	n/a	n/a
RGNMS1186		Chr3	10988070	10988212	3	10651438	10651583	3	11724857	11725002
RGNMS1187		Chr3	38669444	38671452	3	35589794	35591802	n/a	n/a	n/a
RGNMS118b		n/a	n/a	n/a	n/a	n/a	n/a	n/a	n/a	n/a
RGNMS1197		n/a	n/a	n/a	n/a	n/a	n/a	n/a	n/a	n/a
RGNMS120		n/a	n/a	n/a	n/a	n/a	n/a	n/a	n/a	n/a
RGNMS1205		n/a	n/a	n/a	3	15661768	15662094	n/a	n/a	n/a
RGNMS1207		n/a	n/a	n/a	1	14796008	14796356	1	16387769	16388112
RGNMS1208a		n/a	n/a	n/a	n/a	n/a	n/a	n/a	n/a	n/a
RGNMS1208b		n/a	n/a	n/a	n/a	n/a	n/a	n/a	n/a	n/a
RGNMS1214		Chr3	9700866	9701184	3	9361317	9361637	3	10070315	10070643
RGNMS1215		n/a	n/a	n/a	n/a	n/a	n/a	n/a	n/a	n/a
RGNMS1218		Chr3	15189576	15189931	3	14552369	14552724	n/a	n/a	n/a
RGNMS1220		Chr3	9700866	9700989	3	9361317	9361442	3	10070315	10070448
RGNMS1221b		n/a	n/a	n/a	n/a	n/a	n/a	n/a	n/a	n/a
RGNMS1227		n/a	n/a	n/a	n/a	n/a	n/a	n/a	n/a	n/a
RGNMS1229		n/a	n/a	n/a	3	21207608	21207998	n/a	n/a	n/a
RGNMS123	RGNMS446	Chr1	28163005	28163396	1	27171627	27172023	1	30409696	30410092
RGNMS1230a		n/a	n/a	n/a	3	20497964	20498352	n/a	n/a	n/a
RGNMS1238		n/a	n/a	n/a	3	24020338	24020606	n/a	n/a	n/a
RGNMS1249		Chr3	15189576	15189957	3	14552369	14552750	n/a	n/a	n/a
RGNMS1250		n/a	n/a	n/a	3	30815014	30815376	3	35031567	35031935
RGNMS1253		n/a	n/a	n/a	n/a	n/a	n/a	n/a	n/a	n/a
RGNMS1256a		n/a	n/a	n/a	n/a	n/a	n/a	n/a	n/a	n/a
RGNMS1263		n/a	n/a	n/a	3	7708481	7708882	n/a	n/a	n/a
RGNMS1264	RGNMS1204	n/a	n/a	n/a	n/a	n/a	n/a	n/a	n/a	n/a
RGNMS1266		n/a	n/a	n/a	n/a	n/a	n/a	n/a	n/a	n/a
RGNMS1268	RGNMS315b|RGNMS1330|RGNMS1210	n/a	n/a	n/a	1	14799364	14799525	1	16390512	16390673
RGNMS1269		n/a	n/a	n/a	3	3890283	3890537	n/a	n/a	n/a
RGNMS1270		n/a	n/a	n/a	3	41130	41478	CH398787.1	1418	1766
RGNMS1272		n/a	n/a	n/a	3	14698769	14698872	n/a	n/a	n/a
RGNMS1274	RGNMS965|RGNMS1234	n/a	n/a	n/a	n/a	n/a	n/a	n/a	n/a	n/a
RGNMS1279	RGNMS1391	n/a	n/a	n/a	n/a	n/a	n/a	n/a	n/a	n/a
RGNMS128		n/a	n/a	n/a	n/a	n/a	n/a	n/a	n/a	n/a
RGNMS1284		n/a	n/a	n/a	n/a	n/a	n/a	n/a	n/a	n/a
RGNMS1287	RGNMS1082	n/a	n/a	n/a	3	4373584	4373976	n/a	n/a	n/a
RGNMS129	RGNMS412	n/a	n/a	n/a	n/a	n/a	n/a	n/a	n/a	n/a
RGNMS1294		n/a	n/a	n/a	3	2386944	2387149	n/a	n/a	n/a
RGNMS1297		n/a	n/a	n/a	n/a	n/a	n/a	n/a	n/a	n/a
RGNMS1302		n/a	n/a	n/a	3	325208	325379	n/a	n/a	n/a
RGNMS1303		n/a	n/a	n/a	n/a	n/a	n/a	n/a	n/a	n/a
RGNMS1306		n/a	n/a	n/a	n/a	n/a	n/a	n/a	n/a	n/a
RGNMS1307		Chr3	13350867	13351260	3	12966627	12967020	3	14540288	14540681
RGNMS1309		Chr3	36751638	36751876	3	33638658	33638896	3	37994628	37994858
RGNMS1311		n/a	n/a	n/a	n/a	n/a	n/a	n/a	n/a	n/a
RGNMS1312		n/a	n/a	n/a	n/a	n/a	n/a	n/a	n/a	n/a
RGNMS1315		n/a	n/a	n/a	3	14495276	14495586	3	16127413	16127716
RGNMS1317	RGNMS1037a	n/a	n/a	n/a	3	22978786	22979161	n/a	n/a	n/a
RGNMS1320	RGNMS1048	n/a	n/a	n/a	3	8819405	8819673	n/a	n/a	n/a
RGNMS1321		n/a	n/a	n/a	n/a	n/a	n/a	n/a	n/a	n/a
RGNMS1322		n/a	n/a	n/a	3	23701042	23701253	n/a	n/a	n/a
RGNMS1328		n/a	n/a	n/a	n/a	n/a	n/a	n/a	n/a	n/a
RGNMS133		n/a	n/a	n/a	n/a	n/a	n/a	n/a	n/a	n/a
RGNMS1331b	RGNMS1174	n/a	n/a	n/a	n/a	n/a	n/a	n/a	n/a	n/a
RGNMS1338		n/a	n/a	n/a	n/a	n/a	n/a	n/a	n/a	n/a
RGNMS1344		n/a	n/a	n/a	n/a	n/a	n/a	n/a	n/a	n/a
RGNMS1345		n/a	n/a	n/a	n/a	n/a	n/a	n/a	n/a	n/a
RGNMS135		Chr1	8520395	8520514	1	8430123	8430242	1	9266794	9266915
RGNMS1351b		n/a	n/a	n/a	3	20254675	20255070	n/a	n/a	n/a
RGNMS1352a		n/a	n/a	n/a	3	3639804	3640167	n/a	n/a	n/a
RGNMS1359		n/a	n/a	n/a	n/a	n/a	n/a	n/a	n/a	n/a
RGNMS136		Chr1	9824481	9824848	1	9699615	9699982	1	10636111	10636478
RGNMS1361		n/a	n/a	n/a	n/a	n/a	n/a	n/a	n/a	n/a
RGNMS1362		n/a	n/a	n/a	n/a	n/a	n/a	n/a	n/a	n/a
RGNMS1363	RGNMS1022	n/a	n/a	n/a	n/a	n/a	n/a	n/a	n/a	n/a
RGNMS1367	RGNMS1230b	n/a	n/a	n/a	n/a	n/a	n/a	n/a	n/a	n/a
RGNMS1369		n/a	n/a	n/a	3	31055265	31055597	3	35260746	35261078
RGNMS1373		Chr3	22306834	22306922	3	20403045	20403145	3	22923593	22923693
RGNMS1374	RGNMS1396	n/a	n/a	n/a	n/a	n/a	n/a	n/a	n/a	n/a
RGNMS1376	RGNMS995	n/a	n/a	n/a	n/a	n/a	n/a	n/a	n/a	n/a
RGNMS1377		n/a	n/a	n/a	n/a	n/a	n/a	n/a	n/a	n/a
RGNMS1378	RGNMS1235	n/a	n/a	n/a	n/a	n/a	n/a	n/a	n/a	n/a
RGNMS1379		n/a	n/a	n/a	n/a	n/a	n/a	n/a	n/a	n/a
RGNMS138		n/a	n/a	n/a	n/a	n/a	n/a	n/a	n/a	n/a
RGNMS1386		n/a	n/a	n/a	3	20189739	20190117	n/a	n/a	n/a
RGNMS1388		n/a	n/a	n/a	n/a	n/a	n/a	n/a	n/a	n/a
RGNMS1389		Chr3	181395	181926	3	174579	175110	3	416817	417348
RGNMS1390a	RGNMS1196	n/a	n/a	n/a	3	31894764	31895125	n/a	n/a	n/a
RGNMS1390b		n/a	n/a	n/a	n/a	n/a	n/a	n/a	n/a	n/a
RGNMS1392		n/a	n/a	n/a	n/a	n/a	n/a	n/a	n/a	n/a
RGNMS14		n/a	n/a	n/a	n/a	n/a	n/a	n/a	n/a	n/a
RGNMS1403		Chr3	181395	181931	3	174579	175115	3	416817	417353
RGNMS1404		n/a	n/a	n/a	n/a	n/a	n/a	n/a	n/a	n/a
RGNMS1407		n/a	n/a	n/a	3	21392828	21393094	3	24228245	24228483
RGNMS1412		Chr3	17641561	17641959	3	16838541	16838939	3	18808960	18809358
RGNMS1413		Chr3	17641561	17641906	3	16838541	16838886	3	18808960	18809305
RGNMS1415		n/a	n/a	n/a	n/a	n/a	n/a	n/a	n/a	n/a
RGNMS1417		n/a	n/a	n/a	n/a	n/a	n/a	n/a	n/a	n/a
RGNMS1421		n/a	n/a	n/a	3	476398	476502	n/a	n/a	n/a
RGNMS1422b		n/a	n/a	n/a	n/a	n/a	n/a	n/a	n/a	n/a
RGNMS1423		n/a	n/a	n/a	n/a	n/a	n/a	n/a	n/a	n/a
RGNMS1426a		n/a	n/a	n/a	4	229811	230051	n/a	n/a	n/a
RGNMS1428		n/a	n/a	n/a	n/a	n/a	n/a	n/a	n/a	n/a
RGNMS1429	RGNMS1573	n/a	n/a	n/a	n/a	n/a	n/a	n/a	n/a	n/a
RGNMS143		Chr1	8520395	8520503	1	8430123	8430231	1	9266794	9266904
RGNMS1434	RGNMS1610	n/a	n/a	n/a	4	8015338	8015692	n/a	n/a	n/a
RGNMS1436		n/a	n/a	n/a	4	7029475	7029750	n/a	n/a	n/a
RGNMS1438b	RGNMS1721	n/a	n/a	n/a	4	2709547	2709911	4	2431705	2432077
RGNMS1439	RGNMS1433|RGNMS1694b|RGNMS1454	n/a	n/a	n/a	4	5977532	5977872	n/a	n/a	n/a
RGNMS1442		n/a	n/a	n/a	4	34958035	34958328	n/a	n/a	n/a
RGNMS1443		n/a	n/a	n/a	n/a	n/a	n/a	n/a	n/a	n/a
RGNMS1446	RGNMS1581|RGNMS1720	n/a	n/a	n/a	n/a	n/a	n/a	n/a	n/a	n/a
RGNMS1449		Chr4	22251537	22251940	n/a	n/a	n/a	4	20342382	20342785
RGNMS145		n/a	n/a	n/a	1	9699694	9700098	n/a	n/a	n/a
RGNMS1450	RGNMS1707|RGNMS1431|RGNMS1648	n/a	n/a	n/a	4	5977847	5978224	n/a	n/a	n/a
RGNMS1458	RGNMS1619	Chr4	11869253	11869633	4	12028451	12028845	4	9853731	9854111
RGNMS1460		n/a	n/a	n/a	4	32178100	32178292	n/a	n/a	n/a
RGNMS1461	RGNMS1514	n/a	n/a	n/a	4	29989929	29990199	n/a	n/a	n/a
RGNMS1465	RGNMS1538	n/a	n/a	n/a	4	7982828	7983223	4	4863626	4864021
RGNMS1467	RGNMS1660	n/a	n/a	n/a	4	261695	262019	n/a	n/a	n/a
RGNMS1472		n/a	n/a	n/a	n/a	n/a	n/a	n/a	n/a	n/a
RGNMS1476	RGNMS1427|RGNMS1471	n/a	n/a	n/a	n/a	n/a	n/a	n/a	n/a	n/a
RGNMS1478	RGNMS1424|RGNMS1474|RGNMS1730|RGNMS1593b|RGNMS1506	n/a	n/a	n/a	n/a	n/a	n/a	n/a	n/a	n/a
RGNMS148	RGNMS1630|RGNMS1372	n/a	n/a	n/a	1	14716695	14717072	n/a	n/a	n/a
RGNMS1480		n/a	n/a	n/a	4	34957670	34958055	n/a	n/a	n/a
RGNMS1481		n/a	n/a	n/a	n/a	n/a	n/a	n/a	n/a	n/a
RGNMS1484	RGNMS1638|RGNMS1658	n/a	n/a	n/a	4	7897822	7898155	AAAA02048300.1	197	530
RGNMS149		Chr1	11987862	11988094	1	11775042	11775286	n/a	n/a	n/a
RGNMS1490	RGNMS1609	n/a	n/a	n/a	4	34292751	34293119	n/a	n/a	n/a
RGNMS1491		n/a	n/a	n/a	n/a	n/a	n/a	n/a	n/a	n/a
RGNMS1492		Chr4	19809673	19809943	4	19735901	19736171	4	17484283	17484555
RGNMS1496		n/a	n/a	n/a	4	19903938	19904136	n/a	n/a	n/a
RGNMS1498		n/a	n/a	n/a	4	21405142	21405376	4	19340397	19340622
RGNMS1499a	RGNMS1489	n/a	n/a	n/a	n/a	n/a	n/a	n/a	n/a	n/a
RGNMS150	RGNMS1066	n/a	n/a	n/a	1	38552672	38552958	n/a	n/a	n/a
RGNMS1500		n/a	n/a	n/a	4	30000537	30000888	n/a	n/a	n/a
RGNMS1503		n/a	n/a	n/a	n/a	n/a	n/a	n/a	n/a	n/a
RGNMS1508		n/a	n/a	n/a	4	28708535	28708835	n/a	n/a	n/a
RGNMS1511		n/a	n/a	n/a	n/a	n/a	n/a	n/a	n/a	n/a
RGNMS1513a		n/a	n/a	n/a	4	18122093	18122467	n/a	n/a	n/a
RGNMS1517	RGNMS1537	Chr4	27120875	27121231	4	26977095	26977451	4	25740368	25740724
RGNMS1518		n/a	n/a	n/a	n/a	n/a	n/a	n/a	n/a	n/a
RGNMS1519		n/a	n/a	n/a	n/a	n/a	n/a	n/a	n/a	n/a
RGNMS1522		n/a	n/a	n/a	n/a	n/a	n/a	n/a	n/a	n/a
RGNMS1525		n/a	n/a	n/a	n/a	n/a	n/a	n/a	n/a	n/a
RGNMS1527		Chr4	26662048	26662454	4	26527806	26528212	4	25269177	25269583
RGNMS1534		n/a	n/a	n/a	n/a	n/a	n/a	n/a	n/a	n/a
RGNMS1535		n/a	n/a	n/a	n/a	n/a	n/a	n/a	n/a	n/a
RGNMS1541	RGNMS1445|RGNMS1488|RGNMS1649	n/a	n/a	n/a	n/a	n/a	n/a	n/a	n/a	n/a
RGNMS1542		n/a	n/a	n/a	n/a	n/a	n/a	n/a	n/a	n/a
RGNMS1544		n/a	n/a	n/a	4	14415428	14415663	n/a	n/a	n/a
RGNMS1548b		n/a	n/a	n/a	n/a	n/a	n/a	n/a	n/a	n/a
RGNMS1551a	RGNMS1457	n/a	n/a	n/a	4	19443360	19443763	n/a	n/a	n/a
RGNMS1552		Chr4	26662048	26662157	4	26527806	26527915	4	25269177	25269286
RGNMS1554		Chr4	27120875	27121253	4	26977095	26977473	4	25740368	25740746
RGNMS1556		n/a	n/a	n/a	n/a	n/a	n/a	n/a	n/a	n/a
RGNMS1559a		n/a	n/a	n/a	n/a	n/a	n/a	n/a	n/a	n/a
RGNMS156		n/a	n/a	n/a	1	21902915	21903226	n/a	n/a	n/a
RGNMS1561a		n/a	n/a	n/a	n/a	n/a	n/a	n/a	n/a	n/a
RGNMS1563b	RGNMS20|RGNMS1371	n/a	n/a	n/a	1	14659520	14659839	n/a	n/a	n/a
RGNMS1566		n/a	n/a	n/a	n/a	n/a	n/a	n/a	n/a	n/a
RGNMS1568		n/a	n/a	n/a	n/a	n/a	n/a	n/a	n/a	n/a
RGNMS1570		n/a	n/a	n/a	4	2291496	2291740	n/a	n/a	n/a
RGNMS1576	RGNMS1470	Chr4	22251537	22251709	4	22157665	22157837	n/a	n/a	n/a
RGNMS1578		n/a	n/a	n/a	n/a	n/a	n/a	n/a	n/a	n/a
RGNMS1586	RGNMS1703b	n/a	n/a	n/a	n/a	n/a	n/a	n/a	n/a	n/a
RGNMS159		n/a	n/a	n/a	1	14055155	14055387	n/a	n/a	n/a
RGNMS1593a		n/a	n/a	n/a	4	17774757	17774953	n/a	n/a	n/a
RGNMS16		n/a	n/a	n/a	1	14814276	14814437	1	16405211	16405372
RGNMS1602	RGNMS1655|RGNMS1723	n/a	n/a	n/a	4	7897825	7898229	AAAA02048300.1	200	604
RGNMS1607		Chr4	19651937	19652087	4	19565999	19566149	n/a	n/a	n/a
RGNMS1608		n/a	n/a	n/a	4	229811	229993	n/a	n/a	n/a
RGNMS1612		Chr4	25748668	25749072	4	25615479	25615883	4	24310451	24310855
RGNMS1618		n/a	n/a	n/a	4	553589	553939	n/a	n/a	n/a
RGNMS1620		n/a	n/a	n/a	4	553918	554183	n/a	n/a	n/a
RGNMS1625		n/a	n/a	n/a	n/a	n/a	n/a	n/a	n/a	n/a
RGNMS1626		n/a	n/a	n/a	4	33324501	33324774	n/a	n/a	n/a
RGNMS1632		n/a	n/a	n/a	4	19485109	19485331	n/a	n/a	n/a
RGNMS1634		Chr4	19809673	19809854	4	19735901	19736082	4	17484283	17484464
RGNMS1644		n/a	n/a	n/a	n/a	n/a	n/a	n/a	n/a	n/a
RGNMS165		n/a	n/a	n/a	n/a	n/a	n/a	n/a	n/a	n/a
RGNMS1659		n/a	n/a	n/a	n/a	n/a	n/a	n/a	n/a	n/a
RGNMS1671		n/a	n/a	n/a	n/a	n/a	n/a	n/a	n/a	n/a
RGNMS1678		n/a	n/a	n/a	n/a	n/a	n/a	n/a	n/a	n/a
RGNMS1681	RGNMS1650	n/a	n/a	n/a	4	7976082	7976330	n/a	n/a	n/a
RGNMS1682		n/a	n/a	n/a	4	19496031	19496430	4	17211755	17212152
RGNMS1686	RGNMS1507	n/a	n/a	n/a	4	2408423	2408760	n/a	n/a	n/a
RGNMS1687		n/a	n/a	n/a	n/a	n/a	n/a	n/a	n/a	n/a
RGNMS1688	RGNMS1670	n/a	n/a	n/a	n/a	n/a	n/a	n/a	n/a	n/a
RGNMS1690		n/a	n/a	n/a	4	7029475	7029750	n/a	n/a	n/a
RGNMS1691		Chr4	35176215	35176384	4	34881432	34881617	4	34068185	34068362
RGNMS170		n/a	n/a	n/a	n/a	n/a	n/a	n/a	n/a	n/a
RGNMS1700		n/a	n/a	n/a	n/a	n/a	n/a	n/a	n/a	n/a
RGNMS1702a	RGNMS1549	Chr4	19651937	19652159	4	19565999	19566215	n/a	n/a	n/a
RGNMS1709		n/a	n/a	n/a	4	34958927	34959175	n/a	n/a	n/a
RGNMS171		n/a	n/a	n/a	n/a	n/a	n/a	n/a	n/a	n/a
RGNMS1717		n/a	n/a	n/a	n/a	n/a	n/a	n/a	n/a	n/a
RGNMS1718		n/a	n/a	n/a	n/a	n/a	n/a	n/a	n/a	n/a
RGNMS1719		n/a	n/a	n/a	n/a	n/a	n/a	n/a	n/a	n/a
RGNMS1727	RGNMS1733|RGNMS1499b	n/a	n/a	n/a	4	6510809	6511025	n/a	n/a	n/a
RGNMS1728	RGNMS1477	n/a	n/a	n/a	n/a	n/a	n/a	n/a	n/a	n/a
RGNMS1731		n/a	n/a	n/a	n/a	n/a	n/a	n/a	n/a	n/a
RGNMS1732		n/a	n/a	n/a	4	7983203	7983556	4	4864001	4864354
RGNMS1735	RGNMS1617	Chr4	11869253	11869640	4	12028451	12028852	4	9853731	9854118
RGNMS1737	RGNMS1487	n/a	n/a	n/a	5	8831411	8831622	AAAA02042898.1	2151	2362
RGNMS174		n/a	n/a	n/a	1	38551423	38551715	n/a	n/a	n/a
RGNMS1741		n/a	n/a	n/a	n/a	n/a	n/a	n/a	n/a	n/a
RGNMS1744		n/a	n/a	n/a	n/a	n/a	n/a	n/a	n/a	n/a
RGNMS1750	RGNMS1763	n/a	n/a	n/a	n/a	n/a	n/a	n/a	n/a	n/a
RGNMS1751	RGNMS1761	n/a	n/a	n/a	5	25176626	25176863	n/a	n/a	n/a
RGNMS1752		n/a	n/a	n/a	n/a	n/a	n/a	n/a	n/a	n/a
RGNMS1757		n/a	n/a	n/a	n/a	n/a	n/a	n/a	n/a	n/a
RGNMS176		n/a	n/a	n/a	n/a	n/a	n/a	n/a	n/a	n/a
RGNMS1762	RGNMS1919|RGNMS1876|RGNMS1853	n/a	n/a	n/a	5	19785559	19785860	n/a	n/a	n/a
RGNMS1771		n/a	n/a	n/a	5	15990186	15990460	n/a	n/a	n/a
RGNMS1772	RGNMS1766	Chr5	2164731	2165037	5	2089160	2089466	5	2285896	2286202
RGNMS1774		n/a	n/a	n/a	n/a	n/a	n/a	n/a	n/a	n/a
RGNMS1775a		n/a	n/a	n/a	n/a	n/a	n/a	n/a	n/a	n/a
RGNMS1776b		n/a	n/a	n/a	n/a	n/a	n/a	n/a	n/a	n/a
RGNMS178		n/a	n/a	n/a	n/a	n/a	n/a	n/a	n/a	n/a
RGNMS1780		n/a	n/a	n/a	n/a	n/a	n/a	n/a	n/a	n/a
RGNMS1781	RGNMS1797	n/a	n/a	n/a	n/a	n/a	n/a	n/a	n/a	n/a
RGNMS1782		n/a	n/a	n/a	n/a	n/a	n/a	n/a	n/a	n/a
RGNMS1786b		Chr5	26568396	26568791	5	25176687	25177079	5	26644306	26644701
RGNMS1786c		n/a	n/a	n/a	n/a	n/a	n/a	n/a	n/a	n/a
RGNMS1788	RGNMS1801	n/a	n/a	n/a	n/a	n/a	n/a	n/a	n/a	n/a
RGNMS1792		n/a	n/a	n/a	5	836523	836653	5	908175	908305
RGNMS180a	RGNMS1384	n/a	n/a	n/a	n/a	n/a	n/a	n/a	n/a	n/a
RGNMS180b		Chr1	26357250	26357521	1	25226875	25227145	1	28329608	28329878
RGNMS1811a		n/a	n/a	n/a	n/a	n/a	n/a	n/a	n/a	n/a
RGNMS1811b		n/a	n/a	n/a	n/a	n/a	n/a	n/a	n/a	n/a
RGNMS1813		n/a	n/a	n/a	n/a	n/a	n/a	n/a	n/a	n/a
RGNMS1818a		n/a	n/a	n/a	5	20759171	20759461	n/a	n/a	n/a
RGNMS1818b		n/a	n/a	n/a	n/a	n/a	n/a	n/a	n/a	n/a
RGNMS1829		n/a	n/a	n/a	5	29262157	29262411	n/a	n/a	n/a
RGNMS1833		n/a	n/a	n/a	n/a	n/a	n/a	n/a	n/a	n/a
RGNMS1835		n/a	n/a	n/a	n/a	n/a	n/a	n/a	n/a	n/a
RGNMS1838b		n/a	n/a	n/a	n/a	n/a	n/a	n/a	n/a	n/a
RGNMS1839b	RGNMS1807	n/a	n/a	n/a	n/a	n/a	n/a	n/a	n/a	n/a
RGNMS184		n/a	n/a	n/a	1	33244742	33244976	n/a	n/a	n/a
RGNMS1844		n/a	n/a	n/a	n/a	n/a	n/a	n/a	n/a	n/a
RGNMS1848	RGNMS1857|RGNMS2077	n/a	n/a	n/a	n/a	n/a	n/a	n/a	n/a	n/a
RGNMS1849		n/a	n/a	n/a	n/a	n/a	n/a	n/a	n/a	n/a
RGNMS185		n/a	n/a	n/a	n/a	n/a	n/a	n/a	n/a	n/a
RGNMS1854a		n/a	n/a	n/a	5	4926111	4926420	n/a	n/a	n/a
RGNMS1859		n/a	n/a	n/a	n/a	n/a	n/a	n/a	n/a	n/a
RGNMS1863		n/a	n/a	n/a	5	29161515	29161662	n/a	n/a	n/a
RGNMS1867	RGNMS1850|RGNMS1755|RGNMS2061	n/a	n/a	n/a	n/a	n/a	n/a	n/a	n/a	n/a
RGNMS1870		n/a	n/a	n/a	n/a	n/a	n/a	n/a	n/a	n/a
RGNMS1874a	RGNMS1971|RGNMS1821	n/a	n/a	n/a	5	14452641	14452950	n/a	n/a	n/a
RGNMS1878		n/a	n/a	n/a	n/a	n/a	n/a	n/a	n/a	n/a
RGNMS188		n/a	n/a	n/a	n/a	n/a	n/a	n/a	n/a	n/a
RGNMS1884		n/a	n/a	n/a	n/a	n/a	n/a	n/a	n/a	n/a
RGNMS1886		n/a	n/a	n/a	n/a	n/a	n/a	n/a	n/a	n/a
RGNMS1889		n/a	n/a	n/a	n/a	n/a	n/a	n/a	n/a	n/a
RGNMS189	RGNMS1067	n/a	n/a	n/a	n/a	n/a	n/a	12	14258318	14258917
RGNMS1890		n/a	n/a	n/a	n/a	n/a	n/a	n/a	n/a	n/a
RGNMS1892		n/a	n/a	n/a	n/a	n/a	n/a	n/a	n/a	n/a
RGNMS1899		Chr5	356100	356348	5	327348	327596	5	322693	322941
RGNMS1900c		Chr5	356100	356328	5	327348	327576	5	322693	322921
RGNMS1901		n/a	n/a	n/a	n/a	n/a	n/a	n/a	n/a	n/a
RGNMS1902a	RGNMS1893	n/a	n/a	n/a	5	27727453	27727811	n/a	n/a	n/a
RGNMS1907		n/a	n/a	n/a	5	29161549	29161664	n/a	n/a	n/a
RGNMS1909		n/a	n/a	n/a	5	29161516	29161664	n/a	n/a	n/a
RGNMS190a		n/a	n/a	n/a	1	282793	282944	n/a	n/a	n/a
RGNMS190b		n/a	n/a	n/a	1	13896494	13896888	1	15358596	15358979
RGNMS1911		n/a	n/a	n/a	n/a	n/a	n/a	n/a	n/a	n/a
RGNMS1913a		n/a	n/a	n/a	5	25339149	25339539	n/a	n/a	n/a
RGNMS1916		n/a	n/a	n/a	n/a	n/a	n/a	n/a	n/a	n/a
RGNMS1917		n/a	n/a	n/a	n/a	n/a	n/a	n/a	n/a	n/a
RGNMS192		n/a	n/a	n/a	n/a	n/a	n/a	n/a	n/a	n/a
RGNMS1920		n/a	n/a	n/a	n/a	n/a	n/a	n/a	n/a	n/a
RGNMS1922	RGNMS1860|RGNMS2038	n/a	n/a	n/a	n/a	n/a	n/a	n/a	n/a	n/a
RGNMS1923		n/a	n/a	n/a	5	1464148	1464543	n/a	n/a	n/a
RGNMS1925		n/a	n/a	n/a	n/a	n/a	n/a	n/a	n/a	n/a
RGNMS1926		n/a	n/a	n/a	5	22973648	22973803	n/a	n/a	n/a
RGNMS1934		n/a	n/a	n/a	n/a	n/a	n/a	n/a	n/a	n/a
RGNMS1947		Chr5	2076312	2076463	5	2011054	2011215	5	2214923	2215084
RGNMS1948		n/a	n/a	n/a	10	7053121	7053446	CH398442.1	3260	13027
RGNMS1949		n/a	n/a	n/a	n/a	n/a	n/a	n/a	n/a	n/a
RGNMS1951		Chr5	437065	437174	5	437142	437255	5	415802	415911
RGNMS1953		n/a	n/a	n/a	n/a	n/a	n/a	n/a	n/a	n/a
RGNMS1954		n/a	n/a	n/a	n/a	n/a	n/a	n/a	n/a	n/a
RGNMS1955	RGNMS1970	Chr5	19230455	19230696	5	18109591	18109832	5	19146736	19146977
RGNMS1959	RGNMS1760a	Chr5	19230455	19230685	5	18109591	18109821	5	19146736	19146966
RGNMS1965		n/a	n/a	n/a	n/a	n/a	n/a	n/a	n/a	n/a
RGNMS1966		n/a	n/a	n/a	n/a	n/a	n/a	n/a	n/a	n/a
RGNMS1967a		Chr5	26568396	26569011	5	25176687	25177300	5	26644306	26644921
RGNMS1967b	RGNMS2041	n/a	n/a	n/a	n/a	n/a	n/a	n/a	n/a	n/a
RGNMS1969		Chr5	1921424	1921751	5	1872962	1873307	5	2078465	2078802
RGNMS1974		n/a	n/a	n/a	5	27360510	27360804	n/a	n/a	n/a
RGNMS1976	RGNMS1977b	Chr5	26579939	26580122	5	25188264	25188451	5	26655854	26656037
RGNMS1977a		n/a	n/a	n/a	n/a	n/a	n/a	n/a	n/a	n/a
RGNMS1978		n/a	n/a	n/a	n/a	n/a	n/a	n/a	n/a	n/a
RGNMS198		n/a	n/a	n/a	n/a	n/a	n/a	n/a	n/a	n/a
RGNMS1980		n/a	n/a	n/a	n/a	n/a	n/a	n/a	n/a	n/a
RGNMS1982		Chr5	26579939	26580323	5	25188264	25188634	5	26655854	26656238
RGNMS1987	RGNMS2042	Chr5	2076312	2076599	5	2011054	2011335	5	2214923	2215218
RGNMS1994		n/a	n/a	n/a	5	1719977	1720314	5	1889489	1889826
RGNMS1995		n/a	n/a	n/a	5	8704355	8704704	5	10472494	10472843
RGNMS1996		n/a	n/a	n/a	n/a	n/a	n/a	n/a	n/a	n/a
RGNMS199b		n/a	n/a	n/a	1	21628764	21628888	1	23917180	23917304
RGNMS2007		Chr5	437065	437216	5	437142	437297	5	415802	415953
RGNMS2008		n/a	n/a	n/a	5	27552970	27553154	n/a	n/a	n/a
RGNMS2013		n/a	n/a	n/a	n/a	n/a	n/a	n/a	n/a	n/a
RGNMS2015		n/a	n/a	n/a	n/a	n/a	n/a	n/a	n/a	n/a
RGNMS2016		Chr5	30115909	30116186	5	28763590	28763868	5	30105993	30106352
RGNMS2018		n/a	n/a	n/a	n/a	n/a	n/a	n/a	n/a	n/a
RGNMS2019		n/a	n/a	n/a	5	23497732	23498022	n/a	n/a	n/a
RGNMS202		n/a	n/a	n/a	n/a	n/a	n/a	n/a	n/a	n/a
RGNMS2022	RGNMS1986b	n/a	n/a	n/a	5	16128559	16128960	n/a	n/a	n/a
RGNMS2024		n/a	n/a	n/a	n/a	n/a	n/a	n/a	n/a	n/a
RGNMS2028		n/a	n/a	n/a	n/a	n/a	n/a	n/a	n/a	n/a
RGNMS2029		n/a	n/a	n/a	n/a	n/a	n/a	n/a	n/a	n/a
RGNMS2030		n/a	n/a	n/a	5	27665533	27665868	5	28938367	28938640
RGNMS2032		Chr5	30115909	30116157	5	28763590	28763839	5	30105993	30106323
RGNMS2039		Chr5	23713226	23713463	5	22354200	22354437	5	23688211	23688448
RGNMS2040		Chr5	23713226	23713441	5	22354200	22354415	5	23688211	23688426
RGNMS2045		Chr5	1921424	1921687	5	1872962	1873243	5	2078465	2078738
RGNMS2056		n/a	n/a	n/a	n/a	n/a	n/a	n/a	n/a	n/a
RGNMS2060		n/a	n/a	n/a	5	8704274	8704581	5	10472412	10472720
RGNMS2063	RGNMS2059	n/a	n/a	n/a	n/a	n/a	n/a	n/a	n/a	n/a
RGNMS2064	RGNMS2036	n/a	n/a	n/a	5	836179	836545	5	907831	908197
RGNMS2065		Chr5	13904138	13904327	5	13606411	13606609	5	14595720	14595909
RGNMS2066		n/a	n/a	n/a	5	18063353	18063754	n/a	n/a	n/a
RGNMS2067		n/a	n/a	n/a	5	8703936	8704245	5	10472073	10472383
RGNMS2069	RGNMS1768	n/a	n/a	n/a	n/a	n/a	n/a	n/a	n/a	n/a
RGNMS2072b	RGNMS2011	n/a	n/a	n/a	5	29659875	29660113	5	31000346	31000584
RGNMS2073		n/a	n/a	n/a	n/a	n/a	n/a	n/a	n/a	n/a
RGNMS2083a		n/a	n/a	n/a	6	22658357	22658635	n/a	n/a	n/a
RGNMS2083b		n/a	n/a	n/a	n/a	n/a	n/a	n/a	n/a	n/a
RGNMS2084		n/a	n/a	n/a	n/a	n/a	n/a	n/a	n/a	n/a
RGNMS2085a		n/a	n/a	n/a	6	21968326	21968731	6	22681081	22681486
RGNMS2087		n/a	n/a	n/a	6	21968601	21968890	6	22681356	22681645
RGNMS2089		n/a	n/a	n/a	6	228398	228530	n/a	n/a	n/a
RGNMS209		n/a	n/a	n/a	1	14233286	14233516	12	17577707	17577943
RGNMS2090		Chr6	32444215	32444494	6	31212422	31212701	AAAA02037079.1	5658	5937
RGNMS2092		Chr6	20544818	20545152	6	19745369	19745709	6	20490944	20491274
RGNMS2096b		Chr6	25645242	25645500	6	24314636	24314864	6	25391613	25391841
RGNMS2100		Chr6	20544818	20545212	6	19745369	19745769	6	20490944	20491334
RGNMS2104		n/a	n/a	n/a	6	31055507	31055700	n/a	n/a	n/a
RGNMS2105	RGNMS2205b	n/a	n/a	n/a	n/a	n/a	n/a	n/a	n/a	n/a
RGNMS2108	RGNMS2082a	n/a	n/a	n/a	6	17467322	17467698	6	18488890	18489266
RGNMS2109b	RGNMS2299a	n/a	n/a	n/a	6	17478935	17479176	1	37651144	37651387
RGNMS2110		n/a	n/a	n/a	n/a	n/a	n/a	n/a	n/a	n/a
RGNMS2122	RGNMS3741	n/a	n/a	n/a	n/a	n/a	n/a	n/a	n/a	n/a
RGNMS2128a		n/a	n/a	n/a	6	4833359	4833688	n/a	n/a	n/a
RGNMS2128b	RGNMS2125	n/a	n/a	n/a	6	31055810	31056142	n/a	n/a	n/a
RGNMS2130		n/a	n/a	n/a	6	10478600	10478982	6	11340460	11342423
RGNMS2134		n/a	n/a	n/a	6	28016624	28016862	6	29800872	29801108
RGNMS2136		n/a	n/a	n/a	n/a	n/a	n/a	n/a	n/a	n/a
RGNMS2142		n/a	n/a	n/a	n/a	n/a	n/a	n/a	n/a	n/a
RGNMS2153		n/a	n/a	n/a	n/a	n/a	n/a	n/a	n/a	n/a
RGNMS2154		n/a	n/a	n/a	6	293676	294071	n/a	n/a	n/a
RGNMS2155		n/a	n/a	n/a	n/a	n/a	n/a	n/a	n/a	n/a
RGNMS2157		n/a	n/a	n/a	6	4832992	4833380	n/a	n/a	n/a
RGNMS2159		n/a	n/a	n/a	n/a	n/a	n/a	n/a	n/a	n/a
RGNMS215a		n/a	n/a	n/a	1	40563152	40563559	n/a	n/a	n/a
RGNMS215b		n/a	n/a	n/a	n/a	n/a	n/a	n/a	n/a	n/a
RGNMS2163		n/a	n/a	n/a	6	6198916	6199169	n/a	n/a	n/a
RGNMS2165		n/a	n/a	n/a	n/a	n/a	n/a	n/a	n/a	n/a
RGNMS2178		n/a	n/a	n/a	n/a	n/a	n/a	n/a	n/a	n/a
RGNMS218		n/a	n/a	n/a	n/a	n/a	n/a	n/a	n/a	n/a
RGNMS2180		n/a	n/a	n/a	6	22658231	22658635	n/a	n/a	n/a
RGNMS2184		n/a	n/a	n/a	n/a	n/a	n/a	n/a	n/a	n/a
RGNMS2185		n/a	n/a	n/a	6	24672735	24673122	n/a	n/a	n/a
RGNMS2187		n/a	n/a	n/a	6	26483028	26483236	n/a	n/a	n/a
RGNMS2188		n/a	n/a	n/a	n/a	n/a	n/a	n/a	n/a	n/a
RGNMS2191		n/a	n/a	n/a	n/a	n/a	n/a	n/a	n/a	n/a
RGNMS2192a		n/a	n/a	n/a	n/a	n/a	n/a	n/a	n/a	n/a
RGNMS2196		n/a	n/a	n/a	6	10479094	10479324	6	11342535	11342761
RGNMS2197		n/a	n/a	n/a	6	30349745	30350025	n/a	n/a	n/a
RGNMS22		n/a	n/a	n/a	n/a	n/a	n/a	n/a	n/a	n/a
RGNMS2203		n/a	n/a	n/a	n/a	n/a	n/a	n/a	n/a	n/a
RGNMS2205a		n/a	n/a	n/a	n/a	n/a	n/a	n/a	n/a	n/a
RGNMS2208		n/a	n/a	n/a	n/a	n/a	n/a	n/a	n/a	n/a
RGNMS221		n/a	n/a	n/a	n/a	n/a	n/a	n/a	n/a	n/a
RGNMS2223		n/a	n/a	n/a	n/a	n/a	n/a	n/a	n/a	n/a
RGNMS2224		n/a	n/a	n/a	6	6392	6702	n/a	n/a	n/a
RGNMS2227		n/a	n/a	n/a	6	30971465	30971849	n/a	n/a	n/a
RGNMS2237		n/a	n/a	n/a	n/a	n/a	n/a	n/a	n/a	n/a
RGNMS2241		n/a	n/a	n/a	6	5576	5847	n/a	n/a	n/a
RGNMS2242		n/a	n/a	n/a	6	23909649	23910026	n/a	n/a	n/a
RGNMS2246		n/a	n/a	n/a	n/a	n/a	n/a	n/a	n/a	n/a
RGNMS2247		n/a	n/a	n/a	6	30349803	30350146	n/a	n/a	n/a
RGNMS2248	RGNMS2285	n/a	n/a	n/a	n/a	n/a	n/a	n/a	n/a	n/a
RGNMS2256a		n/a	n/a	n/a	6	228176	228419	n/a	n/a	n/a
RGNMS2259b		Chr6	32444215	32444495	6	31212422	31212702	AAAA02037079.1	5658	5938
RGNMS2261		n/a	n/a	n/a	n/a	n/a	n/a	n/a	n/a	n/a
RGNMS2263		n/a	n/a	n/a	n/a	n/a	n/a	n/a	n/a	n/a
RGNMS2268		n/a	n/a	n/a	6	13909330	13909662	n/a	n/a	n/a
RGNMS2269		Chr6	3343933	3344150	6	3440136	3440353	9	1091038	1091255
RGNMS2276		n/a	n/a	n/a	6	4833359	4833666	n/a	n/a	n/a
RGNMS2277		n/a	n/a	n/a	6	8788650	8788839	n/a	n/a	n/a
RGNMS2278		n/a	n/a	n/a	6	8788654	8788839	n/a	n/a	n/a
RGNMS2279	RGNMS2793|RGNMS3845	n/a	n/a	n/a	6	422633	422933	n/a	n/a	n/a
RGNMS2280		n/a	n/a	n/a	6	24009559	24009889	n/a	n/a	n/a
RGNMS2284		n/a	n/a	n/a	6	25497879	25498256	n/a	n/a	n/a
RGNMS2293		n/a	n/a	n/a	n/a	n/a	n/a	n/a	n/a	n/a
RGNMS2294		n/a	n/a	n/a	n/a	n/a	n/a	n/a	n/a	n/a
RGNMS2304		n/a	n/a	n/a	n/a	n/a	n/a	n/a	n/a	n/a
RGNMS2305		n/a	n/a	n/a	n/a	n/a	n/a	n/a	n/a	n/a
RGNMS2308		n/a	n/a	n/a	n/a	n/a	n/a	n/a	n/a	n/a
RGNMS230a		n/a	n/a	n/a	n/a	n/a	n/a	n/a	n/a	n/a
RGNMS2312		n/a	n/a	n/a	n/a	n/a	n/a	n/a	n/a	n/a
RGNMS2314		n/a	n/a	n/a	6	17423904	17424245	n/a	n/a	n/a
RGNMS2315		n/a	n/a	n/a	6	24009869	24010063	6	24950204	24950395
RGNMS2317		n/a	n/a	n/a	n/a	n/a	n/a	n/a	n/a	n/a
RGNMS2324		n/a	n/a	n/a	6	126590	126886	n/a	n/a	n/a
RGNMS2329		n/a	n/a	n/a	n/a	n/a	n/a	n/a	n/a	n/a
RGNMS232b		n/a	n/a	n/a	n/a	n/a	n/a	n/a	n/a	n/a
RGNMS233		Chr1	15668547	15668913	n/a	n/a	n/a	n/a	n/a	n/a
RGNMS2330		n/a	n/a	n/a	n/a	n/a	n/a	n/a	n/a	n/a
RGNMS2331		n/a	n/a	n/a	6	30349717	30349910	n/a	n/a	n/a
RGNMS2336		n/a	n/a	n/a	n/a	n/a	n/a	n/a	n/a	n/a
RGNMS2338		n/a	n/a	n/a	n/a	n/a	n/a	n/a	n/a	n/a
RGNMS234	RGNMS1545|RGNMS1055	n/a	n/a	n/a	n/a	n/a	n/a	n/a	n/a	n/a
RGNMS2341		n/a	n/a	n/a	n/a	n/a	n/a	n/a	n/a	n/a
RGNMS2344a		n/a	n/a	n/a	6	17609300	17609424	n/a	n/a	n/a
RGNMS2344b		n/a	n/a	n/a	6	22658614	22658996	n/a	n/a	n/a
RGNMS2347		n/a	n/a	n/a	6	28016841	28017202	6	29801087	29801452
RGNMS2348a		n/a	n/a	n/a	n/a	n/a	n/a	n/a	n/a	n/a
RGNMS2348b		n/a	n/a	n/a	6	194890	195296	n/a	n/a	n/a
RGNMS2349		n/a	n/a	n/a	6	126499	126886	n/a	n/a	n/a
RGNMS2351		n/a	n/a	n/a	n/a	n/a	n/a	n/a	n/a	n/a
RGNMS2358		n/a	n/a	n/a	n/a	n/a	n/a	6	27345028	27345347
RGNMS236		n/a	n/a	n/a	1	274011	274360	1	316098	316445
RGNMS2363a		Chr6	25645242	25645410	6	24314636	24314804	6	25391613	25391781
RGNMS2364		n/a	n/a	n/a	n/a	n/a	n/a	n/a	n/a	n/a
RGNMS2365		n/a	n/a	n/a	n/a	n/a	n/a	n/a	n/a	n/a
RGNMS2366		n/a	n/a	n/a	n/a	n/a	n/a	n/a	n/a	n/a
RGNMS2367		n/a	n/a	n/a	6	313469	313826	n/a	n/a	n/a
RGNMS2369a		n/a	n/a	n/a	n/a	n/a	n/a	n/a	n/a	n/a
RGNMS2370a		n/a	n/a	n/a	n/a	n/a	n/a	n/a	n/a	n/a
RGNMS2370b		n/a	n/a	n/a	7	17570155	17570556	n/a	n/a	n/a
RGNMS2370c	RGNMS2478	n/a	n/a	n/a	n/a	n/a	n/a	n/a	n/a	n/a
RGNMS2371		n/a	n/a	n/a	n/a	n/a	n/a	AAAA02036541.1	2579	2654
RGNMS2374		n/a	n/a	n/a	n/a	n/a	n/a	n/a	n/a	n/a
RGNMS2375		n/a	n/a	n/a	n/a	n/a	n/a	n/a	n/a	n/a
RGNMS2377		n/a	n/a	n/a	7	2099783	2100104	n/a	n/a	n/a
RGNMS2379		n/a	n/a	n/a	n/a	n/a	n/a	n/a	n/a	n/a
RGNMS238		n/a	n/a	n/a	n/a	n/a	n/a	n/a	n/a	n/a
RGNMS2380		n/a	n/a	n/a	n/a	n/a	n/a	n/a	n/a	n/a
RGNMS2382		n/a	n/a	n/a	n/a	n/a	n/a	n/a	n/a	n/a
RGNMS2383		n/a	n/a	n/a	7	16651058	16651408	n/a	n/a	n/a
RGNMS2385		n/a	n/a	n/a	7	14123114	14123321	n/a	n/a	n/a
RGNMS2388		n/a	n/a	n/a	n/a	n/a	n/a	n/a	n/a	n/a
RGNMS2389		n/a	n/a	n/a	AP008246	88720	89473	n/a	n/a	n/a
RGNMS2392	RGNMS577b	Chr7	669300	669400	7	579628	579728	7	648908	649008
RGNMS24		n/a	n/a	n/a	1	16052967	16053227	1	17825538	17825798
RGNMS2400		n/a	n/a	n/a	7	16217960	16218321	n/a	n/a	n/a
RGNMS2402	RGNMS2565	n/a	n/a	n/a	n/a	n/a	n/a	n/a	n/a	n/a
RGNMS2403		Chr7	441576	441978	7	350548	350862	7	359965	360297
RGNMS2407		n/a	n/a	n/a	n/a	n/a	n/a	n/a	n/a	n/a
RGNMS2408		n/a	n/a	n/a	n/a	n/a	n/a	n/a	n/a	n/a
RGNMS2409	RGNMS2393	n/a	n/a	n/a	n/a	n/a	n/a	n/a	n/a	n/a
RGNMS2417		n/a	n/a	n/a	n/a	n/a	n/a	n/a	n/a	n/a
RGNMS2418		n/a	n/a	n/a	n/a	n/a	n/a	n/a	n/a	n/a
RGNMS2419		Chr7	4109050	4109441	7	4155828	4156228	7	4019518	4019909
RGNMS242		n/a	n/a	n/a	n/a	n/a	n/a	n/a	n/a	n/a
RGNMS2423		n/a	n/a	n/a	7	16875849	16876205	7	15253166	15253520
RGNMS2424a		n/a	n/a	n/a	n/a	n/a	n/a	n/a	n/a	n/a
RGNMS2425		n/a	n/a	n/a	7	14872025	14872180	n/a	n/a	n/a
RGNMS2430a		n/a	n/a	n/a	n/a	n/a	n/a	n/a	n/a	n/a
RGNMS2430b		n/a	n/a	n/a	n/a	n/a	n/a	n/a	n/a	n/a
RGNMS2431		n/a	n/a	n/a	n/a	n/a	n/a	n/a	n/a	n/a
RGNMS2438	RGNMS881b	Chr7	441599	442033	7	350571	350917	7	359988	360352
RGNMS2439a		n/a	n/a	n/a	n/a	n/a	n/a	n/a	n/a	n/a
RGNMS244		n/a	n/a	n/a	1	22958480	22958836	n/a	n/a	n/a
RGNMS2441		n/a	n/a	n/a	n/a	n/a	n/a	n/a	n/a	n/a
RGNMS2442		n/a	n/a	n/a	n/a	n/a	n/a	n/a	n/a	n/a
RGNMS2443	RGNMS2376	n/a	n/a	n/a	n/a	n/a	n/a	n/a	n/a	n/a
RGNMS2444		n/a	n/a	n/a	7	24736938	24739199	n/a	n/a	n/a
RGNMS2449		n/a	n/a	n/a	n/a	n/a	n/a	n/a	n/a	n/a
RGNMS2456a		n/a	n/a	n/a	7	6497016	6497276	n/a	n/a	n/a
RGNMS2457b		n/a	n/a	n/a	n/a	n/a	n/a	n/a	n/a	n/a
RGNMS246		n/a	n/a	n/a	1	282312	282457	n/a	n/a	n/a
RGNMS2465		n/a	n/a	n/a	n/a	n/a	n/a	n/a	n/a	n/a
RGNMS2466		n/a	n/a	n/a	n/a	n/a	n/a	n/a	n/a	n/a
RGNMS247		Chr1	15668547	15668803	n/a	n/a	n/a	n/a	n/a	n/a
RGNMS2470		Chr7	3608419	3608612	7	3616227	3616420	7	3510610	3510803
RGNMS2471		n/a	n/a	n/a	n/a	n/a	n/a	n/a	n/a	n/a
RGNMS2472		Chr7	441599	441978	7	350571	350862	7	359988	360297
RGNMS2474a		n/a	n/a	n/a	n/a	n/a	n/a	n/a	n/a	n/a
RGNMS2474b		n/a	n/a	n/a	n/a	n/a	n/a	n/a	n/a	n/a
RGNMS2475		n/a	n/a	n/a	n/a	n/a	n/a	n/a	n/a	n/a
RGNMS2477		n/a	n/a	n/a	7	16261578	16261799	n/a	n/a	n/a
RGNMS2479	RGNMS2655	n/a	n/a	n/a	7	6495626	6495953	n/a	n/a	n/a
RGNMS2481		n/a	n/a	n/a	n/a	n/a	n/a	n/a	n/a	n/a
RGNMS2482		n/a	n/a	n/a	n/a	n/a	n/a	n/a	n/a	n/a
RGNMS2483		n/a	n/a	n/a	7	12712930	12713173	n/a	n/a	n/a
RGNMS2487		n/a	n/a	n/a	n/a	n/a	n/a	n/a	n/a	n/a
RGNMS249		n/a	n/a	n/a	n/a	n/a	n/a	n/a	n/a	n/a
RGNMS2494		n/a	n/a	n/a	n/a	n/a	n/a	n/a	n/a	n/a
RGNMS2497		n/a	n/a	n/a	n/a	n/a	n/a	n/a	n/a	n/a
RGNMS250		n/a	n/a	n/a	1	24364972	24365231	1	27379662	27379921
RGNMS2501		n/a	n/a	n/a	n/a	n/a	n/a	n/a	n/a	n/a
RGNMS2505		n/a	n/a	n/a	7	26464478	26464816	n/a	n/a	n/a
RGNMS2506		n/a	n/a	n/a	n/a	n/a	n/a	n/a	n/a	n/a
RGNMS2507		Chr7	627186	627533	7	537584	537931	7	592771	593118
RGNMS2512		Chr7	4109050	4109293	7	4155828	4156080	7	4019518	4019761
RGNMS2513		n/a	n/a	n/a	7	16151600	16151769	n/a	n/a	n/a
RGNMS2515		n/a	n/a	n/a	n/a	n/a	n/a	n/a	n/a	n/a
RGNMS2516		n/a	n/a	n/a	n/a	n/a	n/a	n/a	n/a	n/a
RGNMS2520		n/a	n/a	n/a	7	17898545	17898886	n/a	n/a	n/a
RGNMS2523		n/a	n/a	n/a	7	16844489	16844699	n/a	n/a	n/a
RGNMS2525	RGNMS2390	Chr7	509225	509399	7	419187	419317	7	416564	416745
RGNMS2528		n/a	n/a	n/a	n/a	n/a	n/a	n/a	n/a	n/a
RGNMS2531		n/a	n/a	n/a	n/a	n/a	n/a	n/a	n/a	n/a
RGNMS2533		n/a	n/a	n/a	n/a	n/a	n/a	n/a	n/a	n/a
RGNMS2539		n/a	n/a	n/a	n/a	n/a	n/a	n/a	n/a	n/a
RGNMS254	RGNMS1325|RGNMS1217|RGNMS1346|RGNMS447|RGNMS141	n/a	n/a	n/a	1	14799504	14799896	1	16390652	16391044
RGNMS2543		n/a	n/a	n/a	n/a	n/a	n/a	n/a	n/a	n/a
RGNMS2545		n/a	n/a	n/a	n/a	n/a	n/a	n/a	n/a	n/a
RGNMS2550		n/a	n/a	n/a	7	26984632	26984829	7	25110219	25110425
RGNMS2552c		n/a	n/a	n/a	7	16155420	16155800	n/a	n/a	n/a
RGNMS2557		n/a	n/a	n/a	7	21915764	21916022	n/a	n/a	n/a
RGNMS2560		n/a	n/a	n/a	n/a	n/a	n/a	CH398367.1	10261	10534
RGNMS2561		n/a	n/a	n/a	7	16155651	16155982	n/a	n/a	n/a
RGNMS2562		n/a	n/a	n/a	n/a	n/a	n/a	3	33615977	33616347
RGNMS2563	RGNMS791a	n/a	n/a	n/a	7	953135	953509	7	1034204	1034578
RGNMS2566		n/a	n/a	n/a	n/a	n/a	n/a	n/a	n/a	n/a
RGNMS2567		n/a	n/a	n/a	7	6751248	6751507	n/a	n/a	n/a
RGNMS2569	RGNMS777	n/a	n/a	n/a	7	239610	239991	n/a	n/a	n/a
RGNMS257		n/a	n/a	n/a	n/a	n/a	n/a	n/a	n/a	n/a
RGNMS2572		n/a	n/a	n/a	7	1644010	1644178	n/a	n/a	n/a
RGNMS2574		n/a	n/a	n/a	7	17571026	17571250	n/a	n/a	n/a
RGNMS2576		n/a	n/a	n/a	7	18401834	18402074	n/a	n/a	n/a
RGNMS2577		n/a	n/a	n/a	7	14871782	14872055	n/a	n/a	n/a
RGNMS2578		n/a	n/a	n/a	n/a	n/a	n/a	n/a	n/a	n/a
RGNMS2582	RGNMS2368	n/a	n/a	n/a	n/a	n/a	n/a	n/a	n/a	n/a
RGNMS2585		n/a	n/a	n/a	7	6496992	6497204	n/a	n/a	n/a
RGNMS2586		n/a	n/a	n/a	n/a	n/a	n/a	n/a	n/a	n/a
RGNMS2587		n/a	n/a	n/a	7	16155658	16155982	AAAA02044092.1	2875	3220
RGNMS2600		n/a	n/a	n/a	n/a	n/a	n/a	n/a	n/a	n/a
RGNMS2601		n/a	n/a	n/a	7	14871362	14871614	n/a	n/a	n/a
RGNMS2602		n/a	n/a	n/a	7	16605379	16605774	10	6781856	6782252
RGNMS2603	RGNMS805	n/a	n/a	n/a	7	15860627	15860897	n/a	n/a	n/a
RGNMS2609		n/a	n/a	n/a	7	1644010	1644229	n/a	n/a	n/a
RGNMS2610		n/a	n/a	n/a	n/a	n/a	n/a	n/a	n/a	n/a
RGNMS2618		n/a	n/a	n/a	7	17037201	17037587	n/a	n/a	n/a
RGNMS2619		n/a	n/a	n/a	7	16161225	16161619	n/a	n/a	n/a
RGNMS2620		n/a	n/a	n/a	7	14871264	14871624	n/a	n/a	n/a
RGNMS2622a	RGNMS2455	n/a	n/a	n/a	n/a	n/a	n/a	n/a	n/a	n/a
RGNMS2629		n/a	n/a	n/a	7	3156406	3156928	7	3053018	3054279
RGNMS2631		n/a	n/a	n/a	7	14871333	14871734	n/a	n/a	n/a
RGNMS2638		n/a	n/a	n/a	n/a	n/a	n/a	n/a	n/a	n/a
RGNMS264		n/a	n/a	n/a	1	7656500	7656860	n/a	n/a	n/a
RGNMS2641		n/a	n/a	n/a	7	7543161	7543469	n/a	n/a	n/a
RGNMS2645		n/a	n/a	n/a	n/a	n/a	n/a	n/a	n/a	n/a
RGNMS2656		n/a	n/a	n/a	7	15998647	15998761	n/a	n/a	n/a
RGNMS2657		n/a	n/a	n/a	7	28852022	28852264	n/a	n/a	n/a
RGNMS2668		n/a	n/a	n/a	n/a	n/a	n/a	n/a	n/a	n/a
RGNMS2669	RGNMS2547a	n/a	n/a	n/a	n/a	n/a	n/a	n/a	n/a	n/a
RGNMS267		n/a	n/a	n/a	n/a	n/a	n/a	n/a	n/a	n/a
RGNMS2673		n/a	n/a	n/a	n/a	n/a	n/a	n/a	n/a	n/a
RGNMS2677		n/a	n/a	n/a	8	19051158	19051375	n/a	n/a	n/a
RGNMS2681a		n/a	n/a	n/a	8	20025293	20025494	n/a	n/a	n/a
RGNMS2681b		n/a	n/a	n/a	n/a	n/a	n/a	n/a	n/a	n/a
RGNMS2683		n/a	n/a	n/a	8	16148439	16148837	n/a	n/a	n/a
RGNMS2684		n/a	n/a	n/a	n/a	n/a	n/a	n/a	n/a	n/a
RGNMS2685		n/a	n/a	n/a	n/a	n/a	n/a	n/a	n/a	n/a
RGNMS2688	RGNMS2938	Chr8	28074151	28074371	8	26767020	26767239	8	28471612	28471832
RGNMS2689a		n/a	n/a	n/a	8	203006	203391	8	201911	202296
RGNMS2689b		n/a	n/a	n/a	n/a	n/a	n/a	n/a	n/a	n/a
RGNMS2692		Chr8	1222517	1222633	8	1199960	1200074	8	1392074	1392186
RGNMS2693a		Chr8	28074151	28074430	8	26767020	26767310	8	28471612	28471891
RGNMS2694		n/a	n/a	n/a	8	27575243	27575627	8	29403465	29403839
RGNMS27		n/a	n/a	n/a	n/a	n/a	n/a	n/a	n/a	n/a
RGNMS2701		n/a	n/a	n/a	8	620985	621273	n/a	n/a	n/a
RGNMS2702	RGNMS2722	Chr8	15079375	15079972	8	14327456	14328053	8	15426215	15426812
RGNMS2705		n/a	n/a	n/a	8	16749921	16750213	8	17790015	17790307
RGNMS2706		n/a	n/a	n/a	8	16755825	16756137	9	7933975	7934289
RGNMS2715		n/a	n/a	n/a	8	620636	620959	n/a	n/a	n/a
RGNMS2716a		n/a	n/a	n/a	8	19749203	19749459	n/a	n/a	n/a
RGNMS2717		n/a	n/a	n/a	n/a	n/a	n/a	n/a	n/a	n/a
RGNMS2719		n/a	n/a	n/a	n/a	n/a	n/a	n/a	n/a	n/a
RGNMS272		n/a	n/a	n/a	n/a	n/a	n/a	n/a	n/a	n/a
RGNMS2720		n/a	n/a	n/a	n/a	n/a	n/a	n/a	n/a	n/a
RGNMS2721		n/a	n/a	n/a	n/a	n/a	n/a	n/a	n/a	n/a
RGNMS2723		n/a	n/a	n/a	8	16192459	16192803	n/a	n/a	n/a
RGNMS2724b		n/a	n/a	n/a	8	16229184	16229524	n/a	n/a	n/a
RGNMS2731		n/a	n/a	n/a	8	16237015	16237409	n/a	n/a	n/a
RGNMS2732b	RGNMS2917	n/a	n/a	n/a	8	14336461	14336798	n/a	n/a	n/a
RGNMS2733b		n/a	n/a	n/a	n/a	n/a	n/a	n/a	n/a	n/a
RGNMS2736b		n/a	n/a	n/a	n/a	n/a	n/a	n/a	n/a	n/a
RGNMS2738		n/a	n/a	n/a	n/a	n/a	n/a	n/a	n/a	n/a
RGNMS274		n/a	n/a	n/a	1	14760460	14760616	n/a	n/a	n/a
RGNMS2740b		n/a	n/a	n/a	n/a	n/a	n/a	n/a	n/a	n/a
RGNMS2741		n/a	n/a	n/a	n/a	n/a	n/a	n/a	n/a	n/a
RGNMS2742		n/a	n/a	n/a	8	25126917	25127043	8	26791482	26791608
RGNMS2744		Chr8	25453568	25453796	8	23987975	23988203	8	25620068	25620296
RGNMS2746	RGNMS2757|RGNMS2847a	n/a	n/a	n/a	n/a	n/a	n/a	n/a	n/a	n/a
RGNMS2749		Chr8	5725181	5726532	8	5840304	5841655	8	6213372	6214720
RGNMS2751		n/a	n/a	n/a	n/a	n/a	n/a	n/a	n/a	n/a
RGNMS2752	RGNMS2729	Chr8	15079375	15079931	8	14327456	14328012	8	15426215	15426771
RGNMS2753b	RGNMS2725	n/a	n/a	n/a	8	16760257	16760481	n/a	n/a	n/a
RGNMS276		n/a	n/a	n/a	n/a	n/a	n/a	n/a	n/a	n/a
RGNMS2760		n/a	n/a	n/a	n/a	n/a	n/a	8	28410791	28411066
RGNMS2763b		n/a	n/a	n/a	8	16764968	16765270	n/a	n/a	n/a
RGNMS2765		n/a	n/a	n/a	n/a	n/a	n/a	n/a	n/a	n/a
RGNMS2769		n/a	n/a	n/a	n/a	n/a	n/a	n/a	n/a	n/a
RGNMS2773		n/a	n/a	n/a	n/a	n/a	n/a	n/a	n/a	n/a
RGNMS2774		n/a	n/a	n/a	n/a	n/a	n/a	n/a	n/a	n/a
RGNMS2783		n/a	n/a	n/a	8	25126633	25127006	8	26791198	26791571
RGNMS2785		n/a	n/a	n/a	n/a	n/a	n/a	n/a	n/a	n/a
RGNMS2786		n/a	n/a	n/a	n/a	n/a	n/a	n/a	n/a	n/a
RGNMS2787		n/a	n/a	n/a	n/a	n/a	n/a	n/a	n/a	n/a
RGNMS2788		n/a	n/a	n/a	8	17474709	17475006	n/a	n/a	n/a
RGNMS2789		Chr8	5725181	5726810	8	5840304	5841933	8	6213372	6215000
RGNMS2790		n/a	n/a	n/a	n/a	n/a	n/a	n/a	n/a	n/a
RGNMS2791		n/a	n/a	n/a	8	16765249	16765634	n/a	n/a	n/a
RGNMS2792	RGNMS2770	n/a	n/a	n/a	8	16783923	16784317	1	23779069	23779450
RGNMS2794		n/a	n/a	n/a	n/a	n/a	n/a	n/a	n/a	n/a
RGNMS2795		n/a	n/a	n/a	n/a	n/a	n/a	n/a	n/a	n/a
RGNMS2797		n/a	n/a	n/a	8	26507519	26507891	n/a	n/a	n/a
RGNMS2799		n/a	n/a	n/a	n/a	n/a	n/a	n/a	n/a	n/a
RGNMS28		n/a	n/a	n/a	n/a	n/a	n/a	n/a	n/a	n/a
RGNMS280		Chr1	15668170	15668578	1	15124061	15124466	n/a	n/a	n/a
RGNMS2802		n/a	n/a	n/a	8	16805193	16805346	8	17849141	17849294
RGNMS2805		n/a	n/a	n/a	8	3782095	3782463	n/a	n/a	n/a
RGNMS2807		n/a	n/a	n/a	8	16845776	16846171	n/a	n/a	n/a
RGNMS2808	RGNMS2869	n/a	n/a	n/a	n/a	n/a	n/a	n/a	n/a	n/a
RGNMS2811	RGNMS2932	n/a	n/a	n/a	n/a	n/a	n/a	n/a	n/a	n/a
RGNMS2812b		n/a	n/a	n/a	8	25126633	25126938	8	26791198	26791503
RGNMS2814b		Chr2	20939611	20940010	2	19717520	19717919	n/a	n/a	n/a
RGNMS2818	RGNMS2170a	n/a	n/a	n/a	n/a	n/a	n/a	n/a	n/a	n/a
RGNMS2819		n/a	n/a	n/a	n/a	n/a	n/a	n/a	n/a	n/a
RGNMS281a		n/a	n/a	n/a	n/a	n/a	n/a	n/a	n/a	n/a
RGNMS2820		n/a	n/a	n/a	n/a	n/a	n/a	n/a	n/a	n/a
RGNMS2824b		n/a	n/a	n/a	8	16845875	16846239	8	17895512	17895870
RGNMS2826		n/a	n/a	n/a	n/a	n/a	n/a	n/a	n/a	n/a
RGNMS2828	RGNMS2877	n/a	n/a	n/a	n/a	n/a	n/a	n/a	n/a	n/a
RGNMS2829		Chr2	20975949	20976289	2	19753850	19754190	2	21325450	21325788
RGNMS2831		n/a	n/a	n/a	8	19746768	19747014	n/a	n/a	n/a
RGNMS2832		n/a	n/a	n/a	n/a	n/a	n/a	n/a	n/a	n/a
RGNMS2833		n/a	n/a	n/a	8	12419	12761	n/a	n/a	n/a
RGNMS2835		n/a	n/a	n/a	n/a	n/a	n/a	CH398285.1	9689	10049
RGNMS2836	RGNMS537	Chr2	20975949	20976295	2	19753850	19754196	2	21325450	21325794
RGNMS283a		n/a	n/a	n/a	n/a	n/a	n/a	n/a	n/a	n/a
RGNMS284		n/a	n/a	n/a	1	226899	227162	n/a	n/a	n/a
RGNMS2844		Chr8	15079375	15079830	8	14327456	14327911	8	15426215	15426670
RGNMS2845		n/a	n/a	n/a	8	386398	386690	n/a	n/a	n/a
RGNMS2847b		n/a	n/a	n/a	n/a	n/a	n/a	n/a	n/a	n/a
RGNMS2850		n/a	n/a	n/a	n/a	n/a	n/a	n/a	n/a	n/a
RGNMS2851		n/a	n/a	n/a	8	22235898	22236153	n/a	n/a	n/a
RGNMS2852		n/a	n/a	n/a	8	16264175	16264545	n/a	n/a	n/a
RGNMS2854a		n/a	n/a	n/a	n/a	n/a	n/a	n/a	n/a	n/a
RGNMS2857		n/a	n/a	n/a	n/a	n/a	n/a	n/a	n/a	n/a
RGNMS2860		n/a	n/a	n/a	n/a	n/a	n/a	n/a	n/a	n/a
RGNMS2861		n/a	n/a	n/a	n/a	n/a	n/a	n/a	n/a	n/a
RGNMS2863		n/a	n/a	n/a	8	16969702	16970080	8	18065484	18065861
RGNMS2864		n/a	n/a	n/a	n/a	n/a	n/a	n/a	n/a	n/a
RGNMS2868		n/a	n/a	n/a	n/a	n/a	n/a	n/a	n/a	n/a
RGNMS2870		n/a	n/a	n/a	n/a	n/a	n/a	n/a	n/a	n/a
RGNMS2873		n/a	n/a	n/a	8	16983478	16983837	8	18116549	18116906
RGNMS288		Chr1	28294536	28294848	1	27278204	27278516	1	30585610	30585922
RGNMS2880a	RGNMS2762	n/a	n/a	n/a	8	386398	386731	n/a	n/a	n/a
RGNMS2884		n/a	n/a	n/a	8	2019192	2022825	n/a	n/a	n/a
RGNMS2886		n/a	n/a	n/a	8	5456677	5457044	n/a	n/a	n/a
RGNMS289		n/a	n/a	n/a	1	14174926	14175241	1	15739603	15739920
RGNMS2891	RGNMS2961	n/a	n/a	n/a	n/a	n/a	n/a	n/a	n/a	n/a
RGNMS2894		n/a	n/a	n/a	n/a	n/a	n/a	n/a	n/a	n/a
RGNMS2895		n/a	n/a	n/a	n/a	n/a	n/a	n/a	n/a	n/a
RGNMS2898		Chr8	4957119	4957268	8	5109632	5109781	8	5374233	5374382
RGNMS29		n/a	n/a	n/a	n/a	n/a	n/a	n/a	n/a	n/a
RGNMS2900b		Chr8	88316	88647	8	64180	64523	8	72777	73108
RGNMS2901		n/a	n/a	n/a	8	95892	96048	n/a	n/a	n/a
RGNMS2902		n/a	n/a	n/a	n/a	n/a	n/a	n/a	n/a	n/a
RGNMS2903		Chr8	4957119	4957281	8	5109632	5109794	8	5374233	5374395
RGNMS2910	RGNMS2960b	n/a	n/a	n/a	n/a	n/a	n/a	AAAA02048237.1	1031	1661
RGNMS2911a		n/a	n/a	n/a	n/a	n/a	n/a	n/a	n/a	n/a
RGNMS2918		n/a	n/a	n/a	n/a	n/a	n/a	n/a	n/a	n/a
RGNMS2920		n/a	n/a	n/a	n/a	n/a	n/a	n/a	n/a	n/a
RGNMS2922a	RGNMS2686	n/a	n/a	n/a	8	384917	385176	n/a	n/a	n/a
RGNMS2922b		n/a	n/a	n/a	8	28068485	28068882	n/a	n/a	n/a
RGNMS2924		n/a	n/a	n/a	8	28221576	28221821	n/a	n/a	n/a
RGNMS2925		n/a	n/a	n/a	8	19749689	19749809	n/a	n/a	n/a
RGNMS2926		n/a	n/a	n/a	n/a	n/a	n/a	n/a	n/a	n/a
RGNMS2928	RGNMS2682b|RGNMS2779	n/a	n/a	n/a	8	385155	385545	n/a	n/a	n/a
RGNMS2930a		n/a	n/a	n/a	n/a	n/a	n/a	n/a	n/a	n/a
RGNMS2930b		n/a	n/a	n/a	n/a	n/a	n/a	n/a	n/a	n/a
RGNMS2934b		n/a	n/a	n/a	8	16095934	16096104	n/a	n/a	n/a
RGNMS2935a		n/a	n/a	n/a	n/a	n/a	n/a	n/a	n/a	n/a
RGNMS2937		n/a	n/a	n/a	n/a	n/a	n/a	n/a	n/a	n/a
RGNMS2939		n/a	n/a	n/a	n/a	n/a	n/a	n/a	n/a	n/a
RGNMS2940		n/a	n/a	n/a	n/a	n/a	n/a	n/a	n/a	n/a
RGNMS2941		n/a	n/a	n/a	n/a	n/a	n/a	n/a	n/a	n/a
RGNMS2943a		n/a	n/a	n/a	8	26400076	26400320	n/a	n/a	n/a
RGNMS2944		n/a	n/a	n/a	n/a	n/a	n/a	n/a	n/a	n/a
RGNMS2945		n/a	n/a	n/a	8	10283	10631	n/a	n/a	n/a
RGNMS2947		n/a	n/a	n/a	8	10367279	10367561	8	11550551	11550833
RGNMS295		n/a	n/a	n/a	n/a	n/a	n/a	n/a	n/a	n/a
RGNMS2954	RGNMS2778	n/a	n/a	n/a	n/a	n/a	n/a	n/a	n/a	n/a
RGNMS2955		n/a	n/a	n/a	8	701564	701943	8	799298	799668
RGNMS2956		n/a	n/a	n/a	8	19748856	19749224	n/a	n/a	n/a
RGNMS2958		n/a	n/a	n/a	8	383941	384319	n/a	n/a	n/a
RGNMS2965		n/a	n/a	n/a	8	17634051	17634433	8	18872392	18872726
RGNMS2966		n/a	n/a	n/a	8	27363418	27363730	n/a	n/a	n/a
RGNMS2969		Chr8	15079375	15079630	8	14327456	14327711	8	15426215	15426470
RGNMS2971		n/a	n/a	n/a	8	27363326	27363523	n/a	n/a	n/a
RGNMS2975		n/a	n/a	n/a	n/a	n/a	n/a	n/a	n/a	n/a
RGNMS2980		n/a	n/a	n/a	n/a	n/a	n/a	n/a	n/a	n/a
RGNMS2982	RGNMS3019a	n/a	n/a	n/a	9	10399647	10399863	n/a	n/a	n/a
RGNMS2983b		Chr9	19390414	19390666	9	17918624	17918873	9	16572849	16573101
RGNMS2989a		n/a	n/a	n/a	n/a	n/a	n/a	n/a	n/a	n/a
RGNMS2993		n/a	n/a	n/a	9	22143069	22143452	n/a	n/a	n/a
RGNMS2995		n/a	n/a	n/a	9	12398439	12398625	n/a	n/a	n/a
RGNMS2997		n/a	n/a	n/a	n/a	n/a	n/a	n/a	n/a	n/a
RGNMS30		n/a	n/a	n/a	n/a	n/a	n/a	n/a	n/a	n/a
RGNMS3003a		n/a	n/a	n/a	9	22489579	22489841	n/a	n/a	n/a
RGNMS3009	RGNMS3042	n/a	n/a	n/a	9	20201809	20202144	n/a	n/a	n/a
RGNMS3011a	RGNMS3029	n/a	n/a	n/a	n/a	n/a	n/a	n/a	n/a	n/a
RGNMS3012a		n/a	n/a	n/a	n/a	n/a	n/a	n/a	n/a	n/a
RGNMS3014		n/a	n/a	n/a	n/a	n/a	n/a	n/a	n/a	n/a
RGNMS3015		n/a	n/a	n/a	n/a	n/a	n/a	n/a	n/a	n/a
RGNMS3024	RGNMS3094	Chr9	16265282	16265428	9	14960343	14960489	9	13479491	13479637
RGNMS3026	RGNMS2987	n/a	n/a	n/a	9	11611399	11611658	n/a	n/a	n/a
RGNMS3030		n/a	n/a	n/a	n/a	n/a	n/a	n/a	n/a	n/a
RGNMS3031		n/a	n/a	n/a	n/a	n/a	n/a	n/a	n/a	n/a
RGNMS3036b		n/a	n/a	n/a	n/a	n/a	n/a	n/a	n/a	n/a
RGNMS3038		n/a	n/a	n/a	n/a	n/a	n/a	n/a	n/a	n/a
RGNMS3046b		n/a	n/a	n/a	n/a	n/a	n/a	n/a	n/a	n/a
RGNMS304b		n/a	n/a	n/a	n/a	n/a	n/a	n/a	n/a	n/a
RGNMS3055		n/a	n/a	n/a	n/a	n/a	n/a	n/a	n/a	n/a
RGNMS3056		n/a	n/a	n/a	9	22312903	22313151	n/a	n/a	n/a
RGNMS3058		n/a	n/a	n/a	n/a	n/a	n/a	n/a	n/a	n/a
RGNMS3059		n/a	n/a	n/a	n/a	n/a	n/a	n/a	n/a	n/a
RGNMS306		n/a	n/a	n/a	1	10500714	10501050	n/a	n/a	n/a
RGNMS3060		n/a	n/a	n/a	n/a	n/a	n/a	n/a	n/a	n/a
RGNMS3062		n/a	n/a	n/a	9	1157961	1158131	n/a	n/a	n/a
RGNMS3063		n/a	n/a	n/a	9	22671528	22671692	n/a	n/a	n/a
RGNMS3066		n/a	n/a	n/a	n/a	n/a	n/a	n/a	n/a	n/a
RGNMS3070		n/a	n/a	n/a	9	12516229	12516588	n/a	n/a	n/a
RGNMS3071	RGNMS3096	n/a	n/a	n/a	n/a	n/a	n/a	n/a	n/a	n/a
RGNMS3074		n/a	n/a	n/a	n/a	n/a	n/a	n/a	n/a	n/a
RGNMS308		n/a	n/a	n/a	n/a	n/a	n/a	n/a	n/a	n/a
RGNMS3080b		n/a	n/a	n/a	9	13225327	13225557	n/a	n/a	n/a
RGNMS3081	RGNMS3075	n/a	n/a	n/a	n/a	n/a	n/a	n/a	n/a	n/a
RGNMS3083	RGNMS2990	Chr9	16265282	16265437	9	14960343	14960498	9	13479491	13479646
RGNMS3084		n/a	n/a	n/a	9	15579553	15579958	n/a	n/a	n/a
RGNMS3088		n/a	n/a	n/a	n/a	n/a	n/a	n/a	n/a	n/a
RGNMS3092		n/a	n/a	n/a	n/a	n/a	n/a	n/a	n/a	n/a
RGNMS3093		n/a	n/a	n/a	9	350017	350307	n/a	n/a	n/a
RGNMS309a		n/a	n/a	n/a	n/a	n/a	n/a	n/a	n/a	n/a
RGNMS309b		n/a	n/a	n/a	1	10500968	10501349	n/a	n/a	n/a
RGNMS31		n/a	n/a	n/a	n/a	n/a	n/a	n/a	n/a	n/a
RGNMS3100a		n/a	n/a	n/a	n/a	n/a	n/a	n/a	n/a	n/a
RGNMS3109		n/a	n/a	n/a	n/a	n/a	n/a	6	10854021	10854317
RGNMS3110		n/a	n/a	n/a	n/a	n/a	n/a	n/a	n/a	n/a
RGNMS3118		n/a	n/a	n/a	n/a	n/a	n/a	n/a	n/a	n/a
RGNMS3123		n/a	n/a	n/a	9	151261	151542	n/a	n/a	n/a
RGNMS3127a		n/a	n/a	n/a	n/a	n/a	n/a	CH399245.1	4611	5001
RGNMS3127b		n/a	n/a	n/a	n/a	n/a	n/a	n/a	n/a	n/a
RGNMS3128a		n/a	n/a	n/a	9	19303671	19303821	9	17938734	17938848
RGNMS313		n/a	n/a	n/a	1	13296086	13296377	n/a	n/a	n/a
RGNMS3131		n/a	n/a	n/a	9	21019318	21019650	6	2223675	2224006
RGNMS3134a		n/a	n/a	n/a	9	22142326	22142672	9	20954966	20955308
RGNMS3135	RGNMS741	n/a	n/a	n/a	9	12944223	12944372	n/a	n/a	n/a
RGNMS3140		n/a	n/a	n/a	n/a	n/a	n/a	n/a	n/a	n/a
RGNMS3142	RGNMS3095	n/a	n/a	n/a	n/a	n/a	n/a	n/a	n/a	n/a
RGNMS3143		n/a	n/a	n/a	n/a	n/a	n/a	3	24326362	24326467
RGNMS3147		n/a	n/a	n/a	n/a	n/a	n/a	n/a	n/a	n/a
RGNMS3148a		n/a	n/a	n/a	n/a	n/a	n/a	n/a	n/a	n/a
RGNMS3148b		n/a	n/a	n/a	n/a	n/a	n/a	n/a	n/a	n/a
RGNMS3150a	RGNMS3035	n/a	n/a	n/a	n/a	n/a	n/a	n/a	n/a	n/a
RGNMS3150b		Chr9	14126604	14126886	9	12833941	12834230	9	11318424	11318706
RGNMS3152		n/a	n/a	n/a	9	20260369	20260659	n/a	n/a	n/a
RGNMS3155		n/a	n/a	n/a	n/a	n/a	n/a	n/a	n/a	n/a
RGNMS3160		n/a	n/a	n/a	n/a	n/a	n/a	n/a	n/a	n/a
RGNMS3162b		n/a	n/a	n/a	n/a	n/a	n/a	n/a	n/a	n/a
RGNMS3162c		n/a	n/a	n/a	n/a	n/a	n/a	n/a	n/a	n/a
RGNMS3163		n/a	n/a	n/a	n/a	n/a	n/a	n/a	n/a	n/a
RGNMS3164		n/a	n/a	n/a	n/a	n/a	n/a	n/a	n/a	n/a
RGNMS3166		n/a	n/a	n/a	n/a	n/a	n/a	n/a	n/a	n/a
RGNMS316b		n/a	n/a	n/a	1	10501027	10501424	n/a	n/a	n/a
RGNMS317		n/a	n/a	n/a	1	10501443	10501610	n/a	n/a	n/a
RGNMS3171		n/a	n/a	n/a	n/a	n/a	n/a	n/a	n/a	n/a
RGNMS3172		n/a	n/a	n/a	9	22811265	22811498	n/a	n/a	n/a
RGNMS3173		Chr9	19390414	19390658	9	17918624	17918865	9	16572849	16573093
RGNMS3174		n/a	n/a	n/a	9	375516	375660	n/a	n/a	n/a
RGNMS3178		n/a	n/a	n/a	n/a	n/a	n/a	n/a	n/a	n/a
RGNMS3180	RGNMS3146a	n/a	n/a	n/a	9	20197869	20198126	n/a	n/a	n/a
RGNMS3181		Chr9	20672295	20672585	9	19155562	19155847	9	17796012	17796295
RGNMS3182	RGNMS3001	n/a	n/a	n/a	9	20198074	20198423	n/a	n/a	n/a
RGNMS3183		n/a	n/a	n/a	9	15578340	15578701	n/a	n/a	n/a
RGNMS3184		n/a	n/a	n/a	n/a	n/a	n/a	n/a	n/a	n/a
RGNMS3190		n/a	n/a	n/a	n/a	n/a	n/a	n/a	n/a	n/a
RGNMS3193b		n/a	n/a	n/a	4	6344593	6352409	n/a	n/a	n/a
RGNMS3197	RGNMS3425	Chr11	17921879	17922066	11	15851176	15851363	11	12237377	12237564
RGNMS3199a		n/a	n/a	n/a	10	269076	269473	n/a	n/a	n/a
RGNMS3203		n/a	n/a	n/a	10	285823	286058	n/a	n/a	n/a
RGNMS3204	RGNMS3582	n/a	n/a	n/a	n/a	n/a	n/a	n/a	n/a	n/a
RGNMS3205	RGNMS3479	n/a	n/a	n/a	11	8105192	8105538	n/a	n/a	n/a
RGNMS3206		n/a	n/a	n/a	11	3467573	3467899	n/a	n/a	n/a
RGNMS3210		n/a	n/a	n/a	11	5913957	5914321	n/a	n/a	n/a
RGNMS3213	RGNMS3402|RGNMS3457	n/a	n/a	n/a	n/a	n/a	n/a	n/a	n/a	n/a
RGNMS3215	RGNMS3427	n/a	n/a	n/a	n/a	n/a	n/a	n/a	n/a	n/a
RGNMS3216		n/a	n/a	n/a	11	805221	805617	n/a	n/a	n/a
RGNMS3222		n/a	n/a	n/a	10	9314835	9315162	n/a	n/a	n/a
RGNMS3223	RGNMS3268	n/a	n/a	n/a	10	351123	351517	n/a	n/a	n/a
RGNMS3225a		n/a	n/a	n/a	n/a	n/a	n/a	n/a	n/a	n/a
RGNMS3229		n/a	n/a	n/a	n/a	n/a	n/a	n/a	n/a	n/a
RGNMS3231		n/a	n/a	n/a	10	285592	285843	n/a	n/a	n/a
RGNMS3232		n/a	n/a	n/a	n/a	n/a	n/a	n/a	n/a	n/a
RGNMS3237	RGNMS3563	n/a	n/a	n/a	11	27990664	27990871	2	7163855	7164062
RGNMS3246		Chr11	24222777	24223003	11	21443160	21443386	11	18186649	18186875
RGNMS325		n/a	n/a	n/a	n/a	n/a	n/a	n/a	n/a	n/a
RGNMS3252a	RGNMS3543	n/a	n/a	n/a	n/a	n/a	n/a	n/a	n/a	n/a
RGNMS3252b		n/a	n/a	n/a	n/a	n/a	n/a	n/a	n/a	n/a
RGNMS3256	RGNMS3489a|RGNMS3518	n/a	n/a	n/a	11	24585111	24585437	n/a	n/a	n/a
RGNMS3259	RGNMS3480	n/a	n/a	n/a	11	2097272	2097453	n/a	n/a	n/a
RGNMS3263		n/a	n/a	n/a	10	3611387	3611627	n/a	n/a	n/a
RGNMS3267		n/a	n/a	n/a	n/a	n/a	n/a	n/a	n/a	n/a
RGNMS3273	RGNMS3307	n/a	n/a	n/a	11	7824046	7824443	n/a	n/a	n/a
RGNMS3274	RGNMS3558a	n/a	n/a	n/a	n/a	n/a	n/a	12	532600	532782
RGNMS328		n/a	n/a	n/a	n/a	n/a	n/a	n/a	n/a	n/a
RGNMS3285		n/a	n/a	n/a	10	3611681	3612049	n/a	n/a	n/a
RGNMS3292b	RGNMS3560	n/a	n/a	n/a	11	26930042	26930297	n/a	n/a	n/a
RGNMS3294		n/a	n/a	n/a	11	27577083	27577338	n/a	n/a	n/a
RGNMS3296	RGNMS3439a	n/a	n/a	n/a	n/a	n/a	n/a	n/a	n/a	n/a
RGNMS33		n/a	n/a	n/a	1	23825126	23825502	n/a	n/a	n/a
RGNMS3300	RGNMS3531a	n/a	n/a	n/a	11	27251574	27251747	n/a	n/a	n/a
RGNMS3303		n/a	n/a	n/a	n/a	n/a	n/a	n/a	n/a	n/a
RGNMS3304	RGNMS3545	n/a	n/a	n/a	n/a	n/a	n/a	n/a	n/a	n/a
RGNMS3306b	RGNMS3235|RGNMS3508a	n/a	n/a	n/a	n/a	n/a	n/a	n/a	n/a	n/a
RGNMS3313		n/a	n/a	n/a	n/a	n/a	n/a	n/a	n/a	n/a
RGNMS3318	RGNMS3450|RGNMS3344|RGNMS3316	n/a	n/a	n/a	11	18382060	18382319	11	15102593	15102853
RGNMS3321	RGNMS3423	n/a	n/a	n/a	11	6559332	6559712	n/a	n/a	n/a
RGNMS3327	RGNMS3392	n/a	n/a	n/a	n/a	n/a	n/a	n/a	n/a	n/a
RGNMS333		n/a	n/a	n/a	n/a	n/a	n/a	n/a	n/a	n/a
RGNMS3334		Chr11	845831	846841	11	851571	852581	11	543258	544268
RGNMS3337	RGNMS3477	n/a	n/a	n/a	11	28144507	28144898	n/a	n/a	n/a
RGNMS3339	RGNMS3561	n/a	n/a	n/a	11	27990664	27991016	2	7163855	7164213
RGNMS3340	RGNMS3468|RGNMS3212	n/a	n/a	n/a	n/a	n/a	n/a	n/a	n/a	n/a
RGNMS3342	RGNMS3540	n/a	n/a	n/a	n/a	n/a	n/a	n/a	n/a	n/a
RGNMS3343b	RGNMS3544|RGNMS3551	n/a	n/a	n/a	n/a	n/a	n/a	n/a	n/a	n/a
RGNMS3345	RGNMS3251	Chr10	553005	553193	10	357522	357710	10	212315	212503
RGNMS3346	RGNMS3503	n/a	n/a	n/a	n/a	n/a	n/a	n/a	n/a	n/a
RGNMS3352		n/a	n/a	n/a	n/a	n/a	n/a	n/a	n/a	n/a
RGNMS3353	RGNMS3546a	n/a	n/a	n/a	n/a	n/a	n/a	n/a	n/a	n/a
RGNMS3354	RGNMS3421b	n/a	n/a	n/a	11	2894537	2894668	11	2748427	2748558
RGNMS3363	RGNMS3465a|RGNMS3523	n/a	n/a	n/a	n/a	n/a	n/a	n/a	n/a	n/a
RGNMS3364	RGNMS3567	n/a	n/a	n/a	11	28146545	28146829	n/a	n/a	n/a
RGNMS3366a	RGNMS3459b	Chr11	31506828	31506979	11	28933291	28933513	11	22984935	22985086
RGNMS3366b		Chr10	553005	553179	10	357522	357696	10	212315	212489
RGNMS3367		n/a	n/a	n/a	4	6344593	6352527	n/a	n/a	n/a
RGNMS3373a		n/a	n/a	n/a	n/a	n/a	n/a	n/a	n/a	n/a
RGNMS3373b		n/a	n/a	n/a	10	121340	121640	n/a	n/a	n/a
RGNMS3381		n/a	n/a	n/a	10	180224	180519	n/a	n/a	n/a
RGNMS3387a	RGNMS3536|RGNMS3192a|RGNMS3404|RGNMS3236|RGNMS3226	n/a	n/a	n/a	11	5599385	5599538	n/a	n/a	n/a
RGNMS3388		n/a	n/a	n/a	11	201605	201704	n/a	n/a	n/a
RGNMS3390	RGNMS3359	n/a	n/a	n/a	11	11433191	11433571	n/a	n/a	n/a
RGNMS34	RGNMS7a|RGNMS96	n/a	n/a	n/a	n/a	n/a	n/a	n/a	n/a	n/a
RGNMS3400		Chr11	24222777	24222902	11	21443160	21443285	11	18186649	18186774
RGNMS3405	RGNMS3713	n/a	n/a	n/a	n/a	n/a	n/a	12	64479	64878
RGNMS3406		n/a	n/a	n/a	n/a	n/a	n/a	n/a	n/a	n/a
RGNMS3410	RGNMS3207	n/a	n/a	n/a	11	22388455	22388733	n/a	n/a	n/a
RGNMS3414	RGNMS3832b|RGNMS3636b|RGNMS3694	n/a	n/a	n/a	n/a	n/a	n/a	n/a	n/a	n/a
RGNMS3419		n/a	n/a	n/a	n/a	n/a	n/a	n/a	n/a	n/a
RGNMS3424	RGNMS3202|RGNMS3602	n/a	n/a	n/a	n/a	n/a	n/a	n/a	n/a	n/a
RGNMS3429	RGNMS3276	n/a	n/a	n/a	n/a	n/a	n/a	n/a	n/a	n/a
RGNMS3430a		Chr11	31506828	31506977	11	28933291	28933511	11	22984935	22985084
RGNMS3434	RGNMS3261	n/a	n/a	n/a	11	26930276	26930652	n/a	n/a	n/a
RGNMS3437		n/a	n/a	n/a	11	8394452	8394779	n/a	n/a	n/a
RGNMS344		n/a	n/a	n/a	n/a	n/a	n/a	n/a	n/a	n/a
RGNMS3455	RGNMS3233a	n/a	n/a	n/a	n/a	n/a	n/a	n/a	n/a	n/a
RGNMS346		n/a	n/a	n/a	n/a	n/a	n/a	n/a	n/a	n/a
RGNMS3463	RGNMS3324|RGNMS3284|RGNMS3559	Chr11	845831	846835	11	851571	852575	11	543258	544262
RGNMS3469		n/a	n/a	n/a	n/a	n/a	n/a	n/a	n/a	n/a
RGNMS3470	RGNMS3295	n/a	n/a	n/a	11	28933268	28933603	n/a	n/a	n/a
RGNMS3471a	RGNMS3349	n/a	n/a	n/a	11	11558291	11558411	11	10374094	10374214
RGNMS3472	RGNMS3308b|RGNMS3445|RGNMS3348	n/a	n/a	n/a	n/a	n/a	n/a	n/a	n/a	n/a
RGNMS3482	RGNMS3494|RGNMS3669|RGNMS3453|RGNMS3863	n/a	n/a	n/a	n/a	n/a	n/a	n/a	n/a	n/a
RGNMS3484		n/a	n/a	n/a	n/a	n/a	n/a	n/a	n/a	n/a
RGNMS3485	RGNMS3217	n/a	n/a	n/a	11	11112793	11113030	n/a	n/a	n/a
RGNMS3489b	RGNMS3228	n/a	n/a	n/a	n/a	n/a	n/a	n/a	n/a	n/a
RGNMS3489c	RGNMS3292a|RGNMS3591|RGNMS3272|RGNMS3461|RGNMS3391|RGNMS3250|RGNMS3588|RGNMS3595|RGNMS3594|RGNMS3368	n/a	n/a	n/a	11	5595060	5595413	n/a	n/a	n/a
RGNMS3490		n/a	n/a	n/a	11	19862937	19863304	n/a	n/a	n/a
RGNMS3491	RGNMS3302|RGNMS3508b|RGNMS3360	n/a	n/a	n/a	n/a	n/a	n/a	n/a	n/a	n/a
RGNMS3500	RGNMS3209a	n/a	n/a	n/a	11	23858549	23858794	n/a	n/a	n/a
RGNMS3502a	RGNMS3270	n/a	n/a	n/a	11	3466141	3466296	n/a	n/a	n/a
RGNMS3502b	RGNMS3374	n/a	n/a	n/a	n/a	n/a	n/a	n/a	n/a	n/a
RGNMS3504	RGNMS3315	n/a	n/a	n/a	11	2978896	2979263	n/a	n/a	n/a
RGNMS3510		n/a	n/a	n/a	n/a	n/a	n/a	n/a	n/a	n/a
RGNMS3514		n/a	n/a	n/a	11	19862793	19863076	n/a	n/a	n/a
RGNMS3515		n/a	n/a	n/a	n/a	n/a	n/a	n/a	n/a	n/a
RGNMS3517	RGNMS3199b	n/a	n/a	n/a	n/a	n/a	n/a	n/a	n/a	n/a
RGNMS3521	RGNMS3262	n/a	n/a	n/a	n/a	n/a	n/a	n/a	n/a	n/a
RGNMS3532	RGNMS3312	n/a	n/a	n/a	11	21718602	21718955	n/a	n/a	n/a
RGNMS3535		n/a	n/a	n/a	n/a	n/a	n/a	11	352037	352208
RGNMS3552a	RGNMS3343a|RGNMS3555|RGNMS3382	n/a	n/a	n/a	11	22149827	22150166	n/a	n/a	n/a
RGNMS3552b	RGNMS3230	n/a	n/a	n/a	n/a	n/a	n/a	n/a	n/a	n/a
RGNMS3554	RGNMS3239	n/a	n/a	n/a	n/a	n/a	n/a	n/a	n/a	n/a
RGNMS3556	RGNMS3351	n/a	n/a	n/a	n/a	n/a	n/a	n/a	n/a	n/a
RGNMS3558b	RGNMS3369|RGNMS3606	n/a	n/a	n/a	2	9485276	9485505	n/a	n/a	n/a
RGNMS3565	RGNMS3330c	n/a	n/a	n/a	11	26799928	26800292	11	21587633	21587985
RGNMS3570		n/a	n/a	n/a	11	19862640	19862958	n/a	n/a	n/a
RGNMS3571	RGNMS3385a	n/a	n/a	n/a	11	12699475	12699853	5	17802462	17802840
RGNMS3572b		Chr11	17921879	17922009	11	15851176	15851306	11	12237377	12237507
RGNMS3579		n/a	n/a	n/a	11	19861485	19861851	n/a	n/a	n/a
RGNMS3580		n/a	n/a	n/a	n/a	n/a	n/a	n/a	n/a	n/a
RGNMS3583		n/a	n/a	n/a	n/a	n/a	n/a	n/a	n/a	n/a
RGNMS3586	RGNMS3245	n/a	n/a	n/a	11	5086517	5086740	n/a	n/a	n/a
RGNMS359		n/a	n/a	n/a	n/a	n/a	n/a	n/a	n/a	n/a
RGNMS3597	RGNMS3288a	n/a	n/a	n/a	11	27488623	27488951	11	22073138	22073471
RGNMS3599	RGNMS3822|RGNMS3627|RGNMS3433	n/a	n/a	n/a	n/a	n/a	n/a	n/a	n/a	n/a
RGNMS36		n/a	n/a	n/a	n/a	n/a	n/a	n/a	n/a	n/a
RGNMS3601	RGNMS3200	n/a	n/a	n/a	n/a	n/a	n/a	n/a	n/a	n/a
RGNMS3605		n/a	n/a	n/a	n/a	n/a	n/a	n/a	n/a	n/a
RGNMS3610		n/a	n/a	n/a	11	20411187	20411521	n/a	n/a	n/a
RGNMS3612		n/a	n/a	n/a	12	25918969	25919363	n/a	n/a	n/a
RGNMS3614		Chr12	9607152	9607406	12	10478273	10478527	12	8298652	8298906
RGNMS3615		n/a	n/a	n/a	12	12085305	12085606	n/a	n/a	n/a
RGNMS3619		n/a	n/a	n/a	n/a	n/a	n/a	n/a	n/a	n/a
RGNMS3621		n/a	n/a	n/a	12	10444182	10444517	12	8235671	8236007
RGNMS3624		Chr12	24180934	24181221	12	25235185	25235472	12	20772247	20772534
RGNMS3625		n/a	n/a	n/a	n/a	n/a	n/a	n/a	n/a	n/a
RGNMS3629		n/a	n/a	n/a	12	13264892	13265284	n/a	n/a	n/a
RGNMS363		n/a	n/a	n/a	n/a	n/a	n/a	n/a	n/a	n/a
RGNMS3632	RGNMS3843|RGNMS2502|RGNMS501	n/a	n/a	n/a	n/a	n/a	n/a	n/a	n/a	n/a
RGNMS3633		n/a	n/a	n/a	n/a	n/a	n/a	10	8730552	8730753
RGNMS3634		n/a	n/a	n/a	n/a	n/a	n/a	n/a	n/a	n/a
RGNMS3635b		n/a	n/a	n/a	11	20039147	20039453	n/a	n/a	n/a
RGNMS3636a		n/a	n/a	n/a	n/a	n/a	n/a	n/a	n/a	n/a
RGNMS3637	RGNMS3855	n/a	n/a	n/a	n/a	n/a	n/a	n/a	n/a	n/a
RGNMS3638a		n/a	n/a	n/a	12	5700474	5700856	n/a	n/a	n/a
RGNMS3639		Chr12	24180934	24181148	12	25235185	25235399	12	20772247	20772461
RGNMS364		n/a	n/a	n/a	n/a	n/a	n/a	n/a	n/a	n/a
RGNMS3643		n/a	n/a	n/a	n/a	n/a	n/a	n/a	n/a	n/a
RGNMS3644		n/a	n/a	n/a	n/a	n/a	n/a	n/a	n/a	n/a
RGNMS3645b		n/a	n/a	n/a	n/a	n/a	n/a	n/a	n/a	n/a
RGNMS3646		n/a	n/a	n/a	n/a	n/a	n/a	n/a	n/a	n/a
RGNMS3650b		n/a	n/a	n/a	12	12129114	12129346	n/a	n/a	n/a
RGNMS3658	RGNMS3847b	n/a	n/a	n/a	12	19992644	19993016	n/a	n/a	n/a
RGNMS3659b		Chr12	4279497	4279683	12	4415395	4415582	n/a	n/a	n/a
RGNMS3660	RGNMS3712	n/a	n/a	n/a	n/a	n/a	n/a	n/a	n/a	n/a
RGNMS3661		n/a	n/a	n/a	n/a	n/a	n/a	n/a	n/a	n/a
RGNMS3662		n/a	n/a	n/a	n/a	n/a	n/a	n/a	n/a	n/a
RGNMS3664		n/a	n/a	n/a	n/a	n/a	n/a	n/a	n/a	n/a
RGNMS3666		Chr12	24217136	24217385	12	25271511	25271760	12	20802322	20802571
RGNMS3668		n/a	n/a	n/a	12	11881297	11881641	n/a	n/a	n/a
RGNMS3671		n/a	n/a	n/a	n/a	n/a	n/a	n/a	n/a	n/a
RGNMS3673	RGNMS3854a	n/a	n/a	n/a	n/a	n/a	n/a	n/a	n/a	n/a
RGNMS3674		Chr12	4279497	4279712	12	4415395	4415611	n/a	n/a	n/a
RGNMS3678		n/a	n/a	n/a	n/a	n/a	n/a	n/a	n/a	n/a
RGNMS367a		n/a	n/a	n/a	n/a	n/a	n/a	1	315097	315396
RGNMS367b	RGNMS86	n/a	n/a	n/a	n/a	n/a	n/a	n/a	n/a	n/a
RGNMS3683		Chr12	732882	733094	12	656269	656496	12	1293649	1293861
RGNMS3684		n/a	n/a	n/a	12	12232030	12232429	n/a	n/a	n/a
RGNMS3690		n/a	n/a	n/a	n/a	n/a	n/a	n/a	n/a	n/a
RGNMS3698		n/a	n/a	n/a	n/a	n/a	n/a	11	296109	296255
RGNMS3700	RGNMS3836a	n/a	n/a	n/a	n/a	n/a	n/a	n/a	n/a	n/a
RGNMS3701		n/a	n/a	n/a	n/a	n/a	n/a	n/a	n/a	n/a
RGNMS3702		n/a	n/a	n/a	12	26103498	26103827	n/a	n/a	n/a
RGNMS3705		n/a	n/a	n/a	n/a	n/a	n/a	n/a	n/a	n/a
RGNMS3706		n/a	n/a	n/a	12	12288659	12289007	6	19333146	19333493
RGNMS3708	RGNMS3721|RGNMS3481|RGNMS3874a	n/a	n/a	n/a	n/a	n/a	n/a	n/a	n/a	n/a
RGNMS3710		n/a	n/a	n/a	11	20305059	20305367	11	17070120	17070440
RGNMS3714		n/a	n/a	n/a	n/a	n/a	n/a	n/a	n/a	n/a
RGNMS3715		n/a	n/a	n/a	12	19090210	19090579	n/a	n/a	n/a
RGNMS3716		n/a	n/a	n/a	12	4415131	4415301	n/a	n/a	n/a
RGNMS3717b		n/a	n/a	n/a	12	4414701	4415036	n/a	n/a	n/a
RGNMS3719		n/a	n/a	n/a	12	12309360	12309656	n/a	n/a	n/a
RGNMS372		Chr1	10152815	10152932	1	10015304	10015420	1	10952466	10952583
RGNMS3720a		n/a	n/a	n/a	12	15324233	15324628	n/a	n/a	n/a
RGNMS3720b		n/a	n/a	n/a	12	17479225	17479548	n/a	n/a	n/a
RGNMS3722		n/a	n/a	n/a	11	20305888	20306257	n/a	n/a	n/a
RGNMS3726		Chr12	4100404	4101460	12	4044505	4045578	n/a	n/a	n/a
RGNMS3727		n/a	n/a	n/a	12	12319618	12319902	n/a	n/a	n/a
RGNMS3729		n/a	n/a	n/a	n/a	n/a	n/a	n/a	n/a	n/a
RGNMS3734		n/a	n/a	n/a	11	20310528	20310772	11	17075640	17075885
RGNMS3735		n/a	n/a	n/a	n/a	n/a	n/a	n/a	n/a	n/a
RGNMS373a		n/a	n/a	n/a	n/a	n/a	n/a	n/a	n/a	n/a
RGNMS3745		n/a	n/a	n/a	11	20311528	20311850	11	17076640	17076962
RGNMS3746		n/a	n/a	n/a	n/a	n/a	n/a	n/a	n/a	n/a
RGNMS3747		n/a	n/a	n/a	12	15010272	15010644	n/a	n/a	n/a
RGNMS3748		Chr12	4100404	4101643	12	4044505	4045761	n/a	n/a	n/a
RGNMS3749		n/a	n/a	n/a	12	14438851	14439065	n/a	n/a	n/a
RGNMS374a	RGNMS979c	n/a	n/a	n/a	n/a	n/a	n/a	n/a	n/a	n/a
RGNMS374b	RGNMS110	n/a	n/a	n/a	n/a	n/a	n/a	n/a	n/a	n/a
RGNMS3754		n/a	n/a	n/a	n/a	n/a	n/a	n/a	n/a	n/a
RGNMS3759		n/a	n/a	n/a	n/a	n/a	n/a	n/a	n/a	n/a
RGNMS3761a	RGNMS3717a	n/a	n/a	n/a	n/a	n/a	n/a	n/a	n/a	n/a
RGNMS3761b		n/a	n/a	n/a	12	11901438	11901807	n/a	n/a	n/a
RGNMS3763a		n/a	n/a	n/a	12	11795008	11795392	n/a	n/a	n/a
RGNMS3771		n/a	n/a	n/a	n/a	n/a	n/a	n/a	n/a	n/a
RGNMS3773a		n/a	n/a	n/a	n/a	n/a	n/a	n/a	n/a	n/a
RGNMS3773b	RGNMS2233	n/a	n/a	n/a	6	16792478	16792775	6	17704981	17705278
RGNMS3774		n/a	n/a	n/a	n/a	n/a	n/a	n/a	n/a	n/a
RGNMS3775		n/a	n/a	n/a	12	3822805	3823042	n/a	n/a	n/a
RGNMS3780		n/a	n/a	n/a	n/a	n/a	n/a	n/a	n/a	n/a
RGNMS3781		n/a	n/a	n/a	12	18213916	18214124	n/a	n/a	n/a
RGNMS3783		n/a	n/a	n/a	n/a	n/a	n/a	5	10575209	10575544
RGNMS3785		n/a	n/a	n/a	12	22586297	22586537	12	18111914	18112144
RGNMS3786		n/a	n/a	n/a	12	11935815	11936152	n/a	n/a	n/a
RGNMS3787		n/a	n/a	n/a	12	12076266	12076629	n/a	n/a	n/a
RGNMS379		n/a	n/a	n/a	n/a	n/a	n/a	n/a	n/a	n/a
RGNMS3792		n/a	n/a	n/a	11	20311895	20312099	11	17077007	17078240
RGNMS3793		n/a	n/a	n/a	12	20820745	20821092	12	16583813	16584165
RGNMS3794		n/a	n/a	n/a	n/a	n/a	n/a	n/a	n/a	n/a
RGNMS3795		n/a	n/a	n/a	n/a	n/a	n/a	n/a	n/a	n/a
RGNMS3798		n/a	n/a	n/a	n/a	n/a	n/a	n/a	n/a	n/a
RGNMS3799	RGNMS3788	n/a	n/a	n/a	12	160326	160724	n/a	n/a	n/a
RGNMS3801		n/a	n/a	n/a	12	160407	160784	n/a	n/a	n/a
RGNMS3807		n/a	n/a	n/a	n/a	n/a	n/a	n/a	n/a	n/a
RGNMS3814		n/a	n/a	n/a	n/a	n/a	n/a	n/a	n/a	n/a
RGNMS3815a		n/a	n/a	n/a	12	26173351	26173571	n/a	n/a	n/a
RGNMS3816		n/a	n/a	n/a	n/a	n/a	n/a	n/a	n/a	n/a
RGNMS3823		n/a	n/a	n/a	n/a	n/a	n/a	n/a	n/a	n/a
RGNMS3826		n/a	n/a	n/a	12	12082159	12082518	n/a	n/a	n/a
RGNMS3828		Chr12	24217136	24217526	12	25271511	25271901	12	20802322	20802712
RGNMS3829		n/a	n/a	n/a	n/a	n/a	n/a	n/a	n/a	n/a
RGNMS382b		n/a	n/a	n/a	n/a	n/a	n/a	n/a	n/a	n/a
RGNMS3830a	RGNMS3483d	n/a	n/a	n/a	n/a	n/a	n/a	n/a	n/a	n/a
RGNMS3833b		n/a	n/a	n/a	10	1287188	1287527	n/a	n/a	n/a
RGNMS3834		n/a	n/a	n/a	n/a	n/a	n/a	n/a	n/a	n/a
RGNMS3835		Chr12	4885900	4886164	12	5030870	5031116	12	5252083	5252347
RGNMS3836b		n/a	n/a	n/a	n/a	n/a	n/a	n/a	n/a	n/a
RGNMS3838		n/a	n/a	n/a	12	11880897	11881143	CH398756.1	183	6689
RGNMS3839	RGNMS3539	n/a	n/a	n/a	n/a	n/a	n/a	n/a	n/a	n/a
RGNMS3840		n/a	n/a	n/a	n/a	n/a	n/a	n/a	n/a	n/a
RGNMS3841		n/a	n/a	n/a	n/a	n/a	n/a	n/a	n/a	n/a
RGNMS3842		n/a	n/a	n/a	12	167606	167767	n/a	n/a	n/a
RGNMS3846		n/a	n/a	n/a	12	23599943	23600158	n/a	n/a	n/a
RGNMS3847a	RGNMS3623	n/a	n/a	n/a	n/a	n/a	n/a	n/a	n/a	n/a
RGNMS3848a		Chr12	732882	733000	12	656269	656386	12	1293743	1293861
RGNMS3848b	RGNMS3530	n/a	n/a	n/a	n/a	n/a	n/a	2	21059965	21060095
RGNMS3849		n/a	n/a	n/a	n/a	n/a	n/a	n/a	n/a	n/a
RGNMS3850b		n/a	n/a	n/a	10	1055941	1056252	n/a	n/a	n/a
RGNMS3856a		n/a	n/a	n/a	n/a	n/a	n/a	n/a	n/a	n/a
RGNMS3857		n/a	n/a	n/a	n/a	n/a	n/a	n/a	n/a	n/a
RGNMS3859		n/a	n/a	n/a	n/a	n/a	n/a	n/a	n/a	n/a
RGNMS3860		n/a	n/a	n/a	12	3582637	3582802	n/a	n/a	n/a
RGNMS3865		Chr12	732882	733068	12	656269	656470	12	1293675	1293861
RGNMS3867		n/a	n/a	n/a	n/a	n/a	n/a	n/a	n/a	n/a
RGNMS3873a		n/a	n/a	n/a	11	20434596	20434754	n/a	n/a	n/a
RGNMS3874b		n/a	n/a	n/a	12	821169	821523	n/a	n/a	n/a
RGNMS388		Chr1	11987862	11988089	1	11775042	11775281	1	12818315	12818558
RGNMS389		Chr1	36281523	36281632	1	35247883	35247992	1	38688864	38688973
RGNMS395		Chr1	9824481	9824626	1	9699615	9699761	1	10636111	10636256
RGNMS396		n/a	n/a	n/a	n/a	n/a	n/a	n/a	n/a	n/a
RGNMS399		n/a	n/a	n/a	n/a	n/a	n/a	n/a	n/a	n/a
RGNMS401		n/a	n/a	n/a	n/a	n/a	n/a	n/a	n/a	n/a
RGNMS405		n/a	n/a	n/a	1	2025010	2025172	n/a	n/a	n/a
RGNMS407		n/a	n/a	n/a	n/a	n/a	n/a	n/a	n/a	n/a
RGNMS408		n/a	n/a	n/a	n/a	n/a	n/a	n/a	n/a	n/a
RGNMS409		n/a	n/a	n/a	1	29945014	29945324	n/a	n/a	n/a
RGNMS414b		n/a	n/a	n/a	1	29479171	29479347	n/a	n/a	n/a
RGNMS418		n/a	n/a	n/a	n/a	n/a	n/a	n/a	n/a	n/a
RGNMS419		n/a	n/a	n/a	1	651753	651870	n/a	n/a	n/a
RGNMS41b		n/a	n/a	n/a	n/a	n/a	n/a	n/a	n/a	n/a
RGNMS420		Chr1	36281523	36281634	1	35247883	35247994	1	38688864	38688975
RGNMS423	RGNMS444	n/a	n/a	n/a	1	24495607	24495991	n/a	n/a	n/a
RGNMS424		n/a	n/a	n/a	n/a	n/a	n/a	n/a	n/a	n/a
RGNMS425	RGNMS415	Chr1	30479059	30479194	1	29536702	29536843	1	32762923	32763058
RGNMS429		n/a	n/a	n/a	n/a	n/a	n/a	n/a	n/a	n/a
RGNMS430	RGNMS1212a	n/a	n/a	n/a	n/a	n/a	n/a	2	21894869	21895088
RGNMS436		n/a	n/a	n/a	n/a	n/a	n/a	n/a	n/a	n/a
RGNMS440		n/a	n/a	n/a	n/a	n/a	n/a	n/a	n/a	n/a
RGNMS441		n/a	n/a	n/a	n/a	n/a	n/a	n/a	n/a	n/a
RGNMS45		n/a	n/a	n/a	1	38744476	38744797	n/a	n/a	n/a
RGNMS451		n/a	n/a	n/a	n/a	n/a	n/a	n/a	n/a	n/a
RGNMS456	RGNMS347	Chr1	10152815	10152949	1	10015304	10015437	1	10952466	10952600
RGNMS458	RGNMS93	Chr1	28163005	28163317	1	27171627	27171944	1	30409696	30410013
RGNMS461		n/a	n/a	n/a	n/a	n/a	n/a	n/a	n/a	n/a
RGNMS463		n/a	n/a	n/a	n/a	n/a	n/a	n/a	n/a	n/a
RGNMS464		n/a	n/a	n/a	1	43134306	43134488	n/a	n/a	n/a
RGNMS466		n/a	n/a	n/a	n/a	n/a	n/a	n/a	n/a	n/a
RGNMS474	RGNMS183	n/a	n/a	n/a	n/a	n/a	n/a	n/a	n/a	n/a
RGNMS476		n/a	n/a	n/a	1	15161503	15161627	1	16818966	16819090
RGNMS480		n/a	n/a	n/a	n/a	n/a	n/a	n/a	n/a	n/a
RGNMS487a		n/a	n/a	n/a	1	43172099	43172345	n/a	n/a	n/a
RGNMS488		Chr7	441576	442033	7	350548	350917	7	359965	360352
RGNMS48c		n/a	n/a	n/a	n/a	n/a	n/a	n/a	n/a	n/a
RGNMS491b	RGNMS725	n/a	n/a	n/a	n/a	n/a	n/a	n/a	n/a	n/a
RGNMS493		n/a	n/a	n/a	2	25842776	25843057	2	27594930	27595211
RGNMS499	RGNMS936	n/a	n/a	n/a	n/a	n/a	n/a	n/a	n/a	n/a
RGNMS5		n/a	n/a	n/a	n/a	n/a	n/a	1	33046309	33046455
RGNMS508		Chr7	509225	509415	7	419187	419333	7	416564	416761
RGNMS509		n/a	n/a	n/a	n/a	n/a	n/a	n/a	n/a	n/a
RGNMS518	RGNMS764	n/a	n/a	n/a	n/a	n/a	n/a	n/a	n/a	n/a
RGNMS519		n/a	n/a	n/a	n/a	n/a	n/a	n/a	n/a	n/a
RGNMS51b		n/a	n/a	n/a	n/a	n/a	n/a	n/a	n/a	n/a
RGNMS52		n/a	n/a	n/a	n/a	n/a	n/a	n/a	n/a	n/a
RGNMS520		n/a	n/a	n/a	2	21765036	21765137	n/a	n/a	n/a
RGNMS523		n/a	n/a	n/a	n/a	n/a	n/a	n/a	n/a	n/a
RGNMS525		n/a	n/a	n/a	n/a	n/a	n/a	n/a	n/a	n/a
RGNMS531		Chr2	35662934	35663242	2	33864382	33864698	2	35972486	35972794
RGNMS532		n/a	n/a	n/a	n/a	n/a	n/a	n/a	n/a	n/a
RGNMS533		n/a	n/a	n/a	n/a	n/a	n/a	n/a	n/a	n/a
RGNMS534		n/a	n/a	n/a	n/a	n/a	n/a	n/a	n/a	n/a
RGNMS536b		n/a	n/a	n/a	n/a	n/a	n/a	n/a	n/a	n/a
RGNMS539		n/a	n/a	n/a	n/a	n/a	n/a	n/a	n/a	n/a
RGNMS53a		n/a	n/a	n/a	1	271393	271788	n/a	n/a	n/a
RGNMS54	RGNMS481	n/a	n/a	n/a	n/a	n/a	n/a	1	316292	316592
RGNMS541a	RGNMS617	Chr2	5086295	5086509	2	5121193	5121407	2	5971753	5971968
RGNMS541b		n/a	n/a	n/a	n/a	n/a	n/a	4	22898681	22899221
RGNMS544		n/a	n/a	n/a	2	16965734	16966107	n/a	n/a	n/a
RGNMS549		Chr2	20939611	20940011	2	19717520	19717920	n/a	n/a	n/a
RGNMS550b		n/a	n/a	n/a	n/a	n/a	n/a	4	14626173	14626462
RGNMS551		Chr2	35662934	35663223	2	33864382	33864679	2	35972486	35972775
RGNMS555		n/a	n/a	n/a	n/a	n/a	n/a	n/a	n/a	n/a
RGNMS562a		n/a	n/a	n/a	n/a	n/a	n/a	n/a	n/a	n/a
RGNMS562b	RGNMS2892	n/a	n/a	n/a	n/a	n/a	n/a	n/a	n/a	n/a
RGNMS564		n/a	n/a	n/a	5	15827049	15827441	n/a	n/a	n/a
RGNMS568a	RGNMS933	n/a	n/a	n/a	n/a	n/a	n/a	n/a	n/a	n/a
RGNMS568b		n/a	n/a	n/a	2	686312	686646	n/a	n/a	n/a
RGNMS573		n/a	n/a	n/a	n/a	n/a	n/a	n/a	n/a	n/a
RGNMS574a		Chr2	31153632	31153855	2	29406666	29406889	2	31274409	31274632
RGNMS576		n/a	n/a	n/a	n/a	n/a	n/a	n/a	n/a	n/a
RGNMS578		n/a	n/a	n/a	5	15868595	15868978	11	14891546	14891928
RGNMS579		Chr2	32952599	32953000	2	31190807	31191199	2	33230184	33230585
RGNMS583		n/a	n/a	n/a	2	5080273	5080592	n/a	n/a	n/a
RGNMS585		n/a	n/a	n/a	2	5121728	5121940	2	5972295	5972513
RGNMS586		n/a	n/a	n/a	n/a	n/a	n/a	n/a	n/a	n/a
RGNMS588		n/a	n/a	n/a	n/a	n/a	n/a	n/a	n/a	n/a
RGNMS590a	RGNMS709	Chr2	9893829	9894114	2	10181659	10181944	2	11016694	11016979
RGNMS590b		Chr2	20576265	20576381	2	19354774	19354890	2	20763453	20763565
RGNMS591		n/a	n/a	n/a	2	2774884	2775246	n/a	n/a	n/a
RGNMS593		n/a	n/a	n/a	2	5204747	5205145	n/a	n/a	n/a
RGNMS597		Chr2	37396853	37397058	2	35609382	35609599	2	37761613	37761818
RGNMS60		n/a	n/a	n/a	n/a	n/a	n/a	n/a	n/a	n/a
RGNMS601	RGNMS2447	n/a	n/a	n/a	n/a	n/a	n/a	n/a	n/a	n/a
RGNMS605		n/a	n/a	n/a	2	8943891	8944234	n/a	n/a	n/a
RGNMS610		n/a	n/a	n/a	2	4060639	4060991	n/a	n/a	n/a
RGNMS618		n/a	n/a	n/a	n/a	n/a	n/a	n/a	n/a	n/a
RGNMS62		n/a	n/a	n/a	n/a	n/a	n/a	n/a	n/a	n/a
RGNMS621		n/a	n/a	n/a	n/a	n/a	n/a	4	22898681	22899221
RGNMS624b		n/a	n/a	n/a	2	296238	296587	2	287980	288351
RGNMS625		n/a	n/a	n/a	n/a	n/a	n/a	n/a	n/a	n/a
RGNMS627		n/a	n/a	n/a	n/a	n/a	n/a	n/a	n/a	n/a
RGNMS63		n/a	n/a	n/a	n/a	n/a	n/a	n/a	n/a	n/a
RGNMS635a		n/a	n/a	n/a	2	715220	715498	n/a	n/a	n/a
RGNMS638		n/a	n/a	n/a	n/a	n/a	n/a	n/a	n/a	n/a
RGNMS640		n/a	n/a	n/a	n/a	n/a	n/a	n/a	n/a	n/a
RGNMS648a		n/a	n/a	n/a	2	2632122	2632374	n/a	n/a	n/a
RGNMS648c		n/a	n/a	n/a	n/a	n/a	n/a	n/a	n/a	n/a
RGNMS649		n/a	n/a	n/a	n/a	n/a	n/a	n/a	n/a	n/a
RGNMS65		n/a	n/a	n/a	n/a	n/a	n/a	n/a	n/a	n/a
RGNMS650		n/a	n/a	n/a	n/a	n/a	n/a	n/a	n/a	n/a
RGNMS652		n/a	n/a	n/a	n/a	n/a	n/a	n/a	n/a	n/a
RGNMS653		n/a	n/a	n/a	2	22229119	22229437	n/a	n/a	n/a
RGNMS654		n/a	n/a	n/a	n/a	n/a	n/a	n/a	n/a	n/a
RGNMS659		Chr2	8696333	8696686	2	8592399	8592756	2	9549770	9550141
RGNMS66		n/a	n/a	n/a	n/a	n/a	n/a	n/a	n/a	n/a
RGNMS660		n/a	n/a	n/a	2	6216192	6216413	n/a	n/a	n/a
RGNMS667		n/a	n/a	n/a	n/a	n/a	n/a	n/a	n/a	n/a
RGNMS675		n/a	n/a	n/a	3	6597396	6606971	n/a	n/a	n/a
RGNMS676		n/a	n/a	n/a	n/a	n/a	n/a	n/a	n/a	n/a
RGNMS677	RGNMS505	n/a	n/a	n/a	n/a	n/a	n/a	n/a	n/a	n/a
RGNMS683		n/a	n/a	n/a	2	676762	677099	2	716327	716664
RGNMS684		n/a	n/a	n/a	n/a	n/a	n/a	n/a	n/a	n/a
RGNMS687	RGNMS774	n/a	n/a	n/a	n/a	n/a	n/a	n/a	n/a	n/a
RGNMS69		Chr1	28294536	28294931	1	27278204	27278599	1	30585610	30586005
RGNMS692		n/a	n/a	n/a	2	3451700	3451902	n/a	n/a	n/a
RGNMS693		n/a	n/a	n/a	2	28800657	28801056	n/a	n/a	n/a
RGNMS699		Chr2	9893829	9894033	2	10181659	10181863	2	11016694	11016898
RGNMS703		Chr2	88909	89244	2	80322	80657	2	80388	80723
RGNMS706	RGNMS3091	n/a	n/a	n/a	9	12693724	12693881	n/a	n/a	n/a
RGNMS707		n/a	n/a	n/a	2	3451509	3451901	n/a	n/a	n/a
RGNMS711	RGNMS3104b	Chr9	14126604	14126888	9	12833941	12834232	9	11318424	11318708
RGNMS714b		n/a	n/a	n/a	n/a	n/a	n/a	n/a	n/a	n/a
RGNMS715		n/a	n/a	n/a	n/a	n/a	n/a	n/a	n/a	n/a
RGNMS72		n/a	n/a	n/a	n/a	n/a	n/a	n/a	n/a	n/a
RGNMS723		Chr2	32952599	32952785	2	31190807	31190987	2	33230184	33230370
RGNMS724		n/a	n/a	n/a	n/a	n/a	n/a	n/a	n/a	n/a
RGNMS726b		n/a	n/a	n/a	n/a	n/a	n/a	n/a	n/a	n/a
RGNMS733		n/a	n/a	n/a	n/a	n/a	n/a	n/a	n/a	n/a
RGNMS737b		n/a	n/a	n/a	n/a	n/a	n/a	3	2665812	2666168
RGNMS739		n/a	n/a	n/a	n/a	n/a	n/a	n/a	n/a	n/a
RGNMS742		n/a	n/a	n/a	n/a	n/a	n/a	n/a	n/a	n/a
RGNMS747b	RGNMS827	Chr2	8696333	8696730	2	8592399	8592800	2	9549770	9550185
RGNMS753		n/a	n/a	n/a	n/a	n/a	n/a	n/a	n/a	n/a
RGNMS757		n/a	n/a	n/a	n/a	n/a	n/a	n/a	n/a	n/a
RGNMS769a		n/a	n/a	n/a	2	9410704	9410923	n/a	n/a	n/a
RGNMS769b		n/a	n/a	n/a	n/a	n/a	n/a	n/a	n/a	n/a
RGNMS76a		n/a	n/a	n/a	n/a	n/a	n/a	n/a	n/a	n/a
RGNMS771a		n/a	n/a	n/a	n/a	n/a	n/a	3	11454801	11455006
RGNMS771b		n/a	n/a	n/a	n/a	n/a	n/a	n/a	n/a	n/a
RGNMS775a		n/a	n/a	n/a	n/a	n/a	n/a	2	36186391	36186583
RGNMS785	RGNMS2540b	n/a	n/a	n/a	n/a	n/a	n/a	n/a	n/a	n/a
RGNMS791b		n/a	n/a	n/a	n/a	n/a	n/a	2	36186109	36186226
RGNMS799		n/a	n/a	n/a	n/a	n/a	n/a	n/a	n/a	n/a
RGNMS800		n/a	n/a	n/a	n/a	n/a	n/a	n/a	n/a	n/a
RGNMS801		n/a	n/a	n/a	n/a	n/a	n/a	n/a	n/a	n/a
RGNMS803		n/a	n/a	n/a	2	221561	221952	n/a	n/a	n/a
RGNMS806		n/a	n/a	n/a	5	15441926	15442271	1	30141723	30142067
RGNMS807		n/a	n/a	n/a	n/a	n/a	n/a	n/a	n/a	n/a
RGNMS81	RGNMS450	n/a	n/a	n/a	n/a	n/a	n/a	n/a	n/a	n/a
RGNMS818		n/a	n/a	n/a	2	24006067	24006376	n/a	n/a	n/a
RGNMS82		n/a	n/a	n/a	n/a	n/a	n/a	n/a	n/a	n/a
RGNMS823		n/a	n/a	n/a	n/a	n/a	n/a	n/a	n/a	n/a
RGNMS830		n/a	n/a	n/a	n/a	n/a	n/a	n/a	n/a	n/a
RGNMS834		n/a	n/a	n/a	n/a	n/a	n/a	n/a	n/a	n/a
RGNMS836		n/a	n/a	n/a	n/a	n/a	n/a	n/a	n/a	n/a
RGNMS839	RGNMS765|RGNMS682	Chr2	88909	89014	2	80322	80427	2	80388	80493
RGNMS841		n/a	n/a	n/a	n/a	n/a	n/a	n/a	n/a	n/a
RGNMS850		n/a	n/a	n/a	n/a	n/a	n/a	10	6421202	6427735
RGNMS853		n/a	n/a	n/a	n/a	n/a	n/a	n/a	n/a	n/a
RGNMS855		Chr2	32952599	32952739	2	31190807	31190941	2	33230184	33230324
RGNMS858		n/a	n/a	n/a	2	29877043	29877291	n/a	n/a	n/a
RGNMS861		n/a	n/a	n/a	2	30744099	30744497	n/a	n/a	n/a
RGNMS864		n/a	n/a	n/a	2	30967638	30968029	n/a	n/a	n/a
RGNMS865		n/a	n/a	n/a	n/a	n/a	n/a	n/a	n/a	n/a
RGNMS871		n/a	n/a	n/a	n/a	n/a	n/a	n/a	n/a	n/a
RGNMS872		n/a	n/a	n/a	n/a	n/a	n/a	n/a	n/a	n/a
RGNMS874		n/a	n/a	n/a	n/a	n/a	n/a	n/a	n/a	n/a
RGNMS875		n/a	n/a	n/a	n/a	n/a	n/a	n/a	n/a	n/a
RGNMS878		n/a	n/a	n/a	5	15661209	15661575	n/a	n/a	n/a
RGNMS87a		n/a	n/a	n/a	n/a	n/a	n/a	n/a	n/a	n/a
RGNMS881a	RGNMS574b	Chr2	5086295	5086571	2	5121193	5121469	n/a	n/a	n/a
RGNMS882a		n/a	n/a	n/a	2	275750	276075	n/a	n/a	n/a
RGNMS883		Chr2	11324397	11324760	2	11593016	11593379	2	12414716	12415079
RGNMS885		n/a	n/a	n/a	n/a	n/a	n/a	12	4131441	4131795
RGNMS889		n/a	n/a	n/a	n/a	n/a	n/a	n/a	n/a	n/a
RGNMS89		n/a	n/a	n/a	n/a	n/a	n/a	n/a	n/a	n/a
RGNMS891		n/a	n/a	n/a	n/a	n/a	n/a	n/a	n/a	n/a
RGNMS892		n/a	n/a	n/a	n/a	n/a	n/a	n/a	n/a	n/a
RGNMS893		n/a	n/a	n/a	2	17507554	17507697	n/a	n/a	n/a
RGNMS894b	RGNMS3019b	n/a	n/a	n/a	n/a	n/a	n/a	n/a	n/a	n/a
RGNMS898		n/a	n/a	n/a	n/a	n/a	n/a	n/a	n/a	n/a
RGNMS899b		n/a	n/a	n/a	n/a	n/a	n/a	11	20657791	20658101
RGNMS900		n/a	n/a	n/a	n/a	n/a	n/a	n/a	n/a	n/a
RGNMS901		n/a	n/a	n/a	n/a	n/a	n/a	n/a	n/a	n/a
RGNMS909b		n/a	n/a	n/a	n/a	n/a	n/a	n/a	n/a	n/a
RGNMS90a		n/a	n/a	n/a	n/a	n/a	n/a	n/a	n/a	n/a
RGNMS91		n/a	n/a	n/a	n/a	n/a	n/a	n/a	n/a	n/a
RGNMS910		Chr2	11324397	11324641	2	11593016	11593260	2	12414716	12414960
RGNMS911b		n/a	n/a	n/a	2	8077653	8078004	n/a	n/a	n/a
RGNMS912		n/a	n/a	n/a	2	5924094	5924391	n/a	n/a	n/a
RGNMS914		n/a	n/a	n/a	n/a	n/a	n/a	n/a	n/a	n/a
RGNMS915		n/a	n/a	n/a	5	15659669	15659975	5	16261143	16261440
RGNMS918		Chr2	37396853	37397033	2	35609382	35609574	2	37761613	37761793
RGNMS923a	RGNMS3115	n/a	n/a	n/a	9	13385470	13385797	n/a	n/a	n/a
RGNMS926		n/a	n/a	n/a	n/a	n/a	n/a	n/a	n/a	n/a
RGNMS927		n/a	n/a	n/a	n/a	n/a	n/a	n/a	n/a	n/a
RGNMS928		n/a	n/a	n/a	n/a	n/a	n/a	n/a	n/a	n/a
RGNMS929		n/a	n/a	n/a	n/a	n/a	n/a	n/a	n/a	n/a
RGNMS937		n/a	n/a	n/a	n/a	n/a	n/a	n/a	n/a	n/a
RGNMS938		n/a	n/a	n/a	n/a	n/a	n/a	n/a	n/a	n/a
RGNMS940		n/a	n/a	n/a	n/a	n/a	n/a	n/a	n/a	n/a
RGNMS942		Chr3	17641561	17641904	3	16838541	16838884	3	18808960	18809303
RGNMS947b	RGNMS1050c	n/a	n/a	n/a	n/a	n/a	n/a	n/a	n/a	n/a
RGNMS953		n/a	n/a	n/a	n/a	n/a	n/a	n/a	n/a	n/a
RGNMS954		Chr3	1351888	1352291	3	1340227	1340630	3	1556471	1556874
RGNMS960a		n/a	n/a	n/a	n/a	n/a	n/a	n/a	n/a	n/a
RGNMS960b	RGNMS326|RGNMS949a	n/a	n/a	n/a	n/a	n/a	n/a	n/a	n/a	n/a
RGNMS967		n/a	n/a	n/a	n/a	n/a	n/a	n/a	n/a	n/a
RGNMS968		n/a	n/a	n/a	3	22738275	22738593	n/a	n/a	n/a
RGNMS969		n/a	n/a	n/a	n/a	n/a	n/a	n/a	n/a	n/a
RGNMS97		n/a	n/a	n/a	n/a	n/a	n/a	n/a	n/a	n/a
RGNMS971		n/a	n/a	n/a	n/a	n/a	n/a	n/a	n/a	n/a
RGNMS973		n/a	n/a	n/a	n/a	n/a	n/a	n/a	n/a	n/a
RGNMS974	RGNMS42	n/a	n/a	n/a	n/a	n/a	n/a	n/a	n/a	n/a
RGNMS977		n/a	n/a	n/a	3	23701813	23702111	3	27521263	27521589
RGNMS979d		n/a	n/a	n/a	n/a	n/a	n/a	n/a	n/a	n/a
RGNMS985		n/a	n/a	n/a	3	3890515	3890915	n/a	n/a	n/a
RGNMS988		Chr3	36824630	36824923	3	33711622	33711918	n/a	n/a	n/a
RGNMS990		n/a	n/a	n/a	n/a	n/a	n/a	n/a	n/a	n/a
RGNMS9a		n/a	n/a	n/a	n/a	n/a	n/a	n/a	n/a	n/a
RGNMS9b		n/a	n/a	n/a	n/a	n/a	n/a	n/a	n/a	n/a
RM1		Chr1	4568438	4568525	1	4636793	4636870	1	5050749	5050860
RM10		n/a	n/a	n/a	n/a	n/a	n/a	n/a	n/a	n/a
RM10001		n/a	n/a	n/a	1	27707	28092	1	54493	54880
RM10029		n/a	n/a	n/a	1	455642	455906	n/a	n/a	n/a
RM10039		n/a	n/a	n/a	1	613228	613498	n/a	n/a	n/a
RM10051		n/a	n/a	n/a	1	928570	928843	1	1055136	1055408
RM10079		n/a	n/a	n/a	1	1482761	1483185	1	1775339	1775797
RM10083		n/a	n/a	n/a	1	1551169	1551539	1	1866480	1866818
RM10107		n/a	n/a	n/a	1	1885097	1885273	1	2239197	2239373
RM10129		n/a	n/a	n/a	1	2526751	2526931	n/a	n/a	n/a
RM10137		n/a	n/a	n/a	1	2741418	2741599	1	3201406	3201581
RM10138		n/a	n/a	n/a	1	2750937	2751350	1	3213237	3213638
RM10139		n/a	n/a	n/a	1	2783772	2784017	n/a	n/a	n/a
RM10143		n/a	n/a	n/a	1	2823431	2823566	n/a	n/a	n/a
RM10148		n/a	n/a	n/a	1	3000669	3000942	n/a	n/a	n/a
RM10151		n/a	n/a	n/a	1	3060926	3061063	n/a	n/a	n/a
RM10152		n/a	n/a	n/a	1	3075911	3076482	n/a	n/a	n/a
RM10159		n/a	n/a	n/a	1	3245157	3245458	1	3671239	3671544
RM10175		n/a	n/a	n/a	1	3575093	3575327	n/a	n/a	n/a
RM10189	RM10190	n/a	n/a	n/a	1	3761389	3761674	n/a	n/a	n/a
RM10199		n/a	n/a	n/a	1	3884065	3884635	n/a	n/a	n/a
RM10200		n/a	n/a	n/a	1	3891964	3892467	n/a	n/a	n/a
RM10204		n/a	n/a	n/a	1	3933409	3934109	1	4401348	4401944
RM10221		n/a	n/a	n/a	1	3970619	3970903	n/a	n/a	n/a
RM10243		n/a	n/a	n/a	1	4194548	4194701	n/a	n/a	n/a
RM10255		n/a	n/a	n/a	1	4354492	4354610	1	4811040	4811186
RM10270	RM10269	n/a	n/a	n/a	1	4597716	4598096	n/a	n/a	n/a
RM10334		n/a	n/a	n/a	1	5547196	5547719	n/a	n/a	n/a
RM1036		n/a	n/a	n/a	12	8797117	8797262	n/a	n/a	n/a
RM1038	MRG0038.ARS0038	Chr3	36773348	36773536	3	33660363	33660535	3	38016331	38016523
RM10418		n/a	n/a	n/a	1	7008845	7009352	n/a	n/a	n/a
RM10475		n/a	n/a	n/a	1	7527417	7527597	n/a	n/a	n/a
RM105		n/a	n/a	n/a	n/a	n/a	n/a	n/a	n/a	n/a
RM10532		n/a	n/a	n/a	n/a	n/a	n/a	n/a	n/a	n/a
RM1063		n/a	n/a	n/a	2	35105622	35105737	n/a	n/a	n/a
RM10631	RM10630	n/a	n/a	n/a	1	10063474	10063725	n/a	n/a	n/a
RM10632		n/a	n/a	n/a	1	10063475	10063736	n/a	n/a	n/a
RM1067		n/a	n/a	n/a	1	42924441	42924589	n/a	n/a	n/a
RM10708		n/a	n/a	n/a	1	11128966	11129555	n/a	n/a	n/a
RM10709		n/a	n/a	n/a	1	11132414	11132521	1	12207631	12207759
RM10712		n/a	n/a	n/a	1	11175568	11175735	1	12255378	12256078
RM10718		n/a	n/a	n/a	1	11343407	11343500	1	12409352	12409445
RM10727		n/a	n/a	n/a	1	11476444	11476829	n/a	n/a	n/a
RM10739	RM10738	n/a	n/a	n/a	1	11574368	11574658	n/a	n/a	n/a
RM1075		n/a	n/a	n/a	2	3833204	3833403	n/a	n/a	n/a
RM10765		n/a	n/a	n/a	1	12095411	12095609	n/a	n/a	n/a
RM10766		n/a	n/a	n/a	1	12096632	12096797	n/a	n/a	n/a
RM10770		n/a	n/a	n/a	1	12141370	12141521	n/a	n/a	n/a
RM10791		n/a	n/a	n/a	1	12568811	12569271	n/a	n/a	n/a
RM10792		n/a	n/a	n/a	1	12568814	12569269	n/a	n/a	n/a
RM10796		n/a	n/a	n/a	1	12689723	12689799	1	13971810	13971930
RM10799		n/a	n/a	n/a	1	12733855	12734160	n/a	n/a	n/a
RM108		n/a	n/a	n/a	n/a	n/a	n/a	n/a	n/a	n/a
RM10800		n/a	n/a	n/a	1	12734128	12734271	n/a	n/a	n/a
RM10801		n/a	n/a	n/a	1	12734129	12734271	n/a	n/a	n/a
RM10806		n/a	n/a	n/a	1	12813078	12813279	n/a	n/a	n/a
RM10814		n/a	n/a	n/a	1	12970068	12970518	n/a	n/a	n/a
RM1083		n/a	n/a	n/a	10	14676978	14677180	n/a	n/a	n/a
RM10836		n/a	n/a	n/a	1	13570956	13571144	1	15067499	15067687
RM10839		n/a	n/a	n/a	1	13580349	13580555	1	15082320	15082528
RM10841		n/a	n/a	n/a	1	13616459	13616764	n/a	n/a	n/a
RM10852		n/a	n/a	n/a	n/a	n/a	n/a	n/a	n/a	n/a
RM10861		n/a	n/a	n/a	1	14210130	14210409	1	15758412	15758621
RM10862		n/a	n/a	n/a	1	14212212	14212616	n/a	n/a	n/a
RM10865		n/a	n/a	n/a	1	14271394	14271589	n/a	n/a	n/a
RM10866		n/a	n/a	n/a	1	14271551	14272098	n/a	n/a	n/a
RM10869		n/a	n/a	n/a	1	14374684	14375112	n/a	n/a	n/a
RM10874		n/a	n/a	n/a	1	14441016	14441375	n/a	n/a	n/a
RM10879		n/a	n/a	n/a	1	14481909	14482191	1	16063367	16063623
RM10890		n/a	n/a	n/a	1	14760410	14760650	1	16337847	16338087
RM10894		n/a	n/a	n/a	1	14807344	14807535	1	2022343	2022520
RM10895		n/a	n/a	n/a	1	14832155	14832423	n/a	n/a	n/a
RM10898		n/a	n/a	n/a	1	14907934	14908510	n/a	n/a	n/a
RM10899		n/a	n/a	n/a	1	14908122	14908510	n/a	n/a	n/a
RM1090		n/a	n/a	n/a	5	21941551	21941728	n/a	n/a	n/a
RM10900		n/a	n/a	n/a	1	14911593	14912053	n/a	n/a	n/a
RM10910		n/a	n/a	n/a	1	14987877	14988044	n/a	n/a	n/a
RM10923		n/a	n/a	n/a	1	15181727	15181996	1	2583211	2583480
RM10928		n/a	n/a	n/a	1	15459737	15460224	n/a	n/a	n/a
RM10930		n/a	n/a	n/a	1	15547270	15547542	1	17335219	17335506
RM10936		n/a	n/a	n/a	1	15757718	15758131	n/a	n/a	n/a
RM10940		n/a	n/a	n/a	1	15811103	15811287	1	17513019	17513207
RM1095		Chr1	31978638	31978841	1	30924902	30925103	1	34111612	34111827
RM10959		n/a	n/a	n/a	1	16175718	16176084	1	18024800	18030628
RM10979		n/a	n/a	n/a	1	16996493	16996866	n/a	n/a	n/a
RM10992		n/a	n/a	n/a	1	17543302	17543543	1	19284194	19284435
RM1100		n/a	n/a	n/a	n/a	n/a	n/a	1	45489962	45490077
RM11002		n/a	n/a	n/a	1	17809409	17809689	n/a	n/a	n/a
RM11028		n/a	n/a	n/a	1	18579757	18580195	n/a	n/a	n/a
RM1103		n/a	n/a	n/a	12	23573035	23573250	n/a	n/a	n/a
RM11032		n/a	n/a	n/a	1	18667691	18667863	1	20921210	20921382
RM11033		n/a	n/a	n/a	1	18677356	18677622	n/a	n/a	n/a
RM11064	RM11065	n/a	n/a	n/a	1	19329523	19329878	8	6716025	6716260
RM1111		n/a	n/a	n/a	8	4773752	4773862	8	5132267	5132405
RM11148		n/a	n/a	n/a	1	20842047	20842295	n/a	n/a	n/a
RM11150		n/a	n/a	n/a	1	20844313	20844440	n/a	n/a	n/a
RM11179		n/a	n/a	n/a	1	21420607	21420854	n/a	n/a	n/a
RM11184		n/a	n/a	n/a	1	21543190	21543401	1	23752244	23752458
RM11187		n/a	n/a	n/a	1	21568278	21568380	n/a	n/a	n/a
RM11188		n/a	n/a	n/a	1	21597828	21598252	n/a	n/a	n/a
RM11203		n/a	n/a	n/a	1	21902888	21903081	n/a	n/a	n/a
RM11206		n/a	n/a	n/a	1	21911888	21912255	1	24223125	24223531
RM11218		n/a	n/a	n/a	1	22160928	22161141	AAAA02047865.1	1028	1240
RM1122	MRG0122.IRRI0122	n/a	n/a	n/a	7	10329870	10329966	n/a	n/a	n/a
RM11231		n/a	n/a	n/a	1	22379494	22379774	CH399768.1	1586	1866
RM1125		n/a	n/a	n/a	10	17842706	17842852	n/a	n/a	n/a
RM11271		n/a	n/a	n/a	1	23156259	23156545	n/a	n/a	n/a
RM11282		n/a	n/a	n/a	1	23343751	23343976	1	25977909	25978134
RM11350		n/a	n/a	n/a	1	24738949	24739059	n/a	n/a	n/a
RM11404		n/a	n/a	n/a	1	25718462	25718759	1	28973978	28974275
RM11444		n/a	n/a	n/a	1	26582278	26582815	n/a	n/a	n/a
RM11466		Chr1	28163106	28163512	1	27171728	27172139	n/a	n/a	n/a
RM11499		n/a	n/a	n/a	1	27754288	27754664	n/a	n/a	n/a
RM1151		Chr1	8674258	8674361	1	8578052	8578155	1	9429741	9429842
RM11532		n/a	n/a	n/a	1	28315314	28315662	1	31589966	31590318
RM11547		n/a	n/a	n/a	1	28617997	28618244	n/a	n/a	n/a
RM11560		n/a	n/a	n/a	1	29007508	29007786	n/a	n/a	n/a
RM11561		n/a	n/a	n/a	1	29038608	29039087	n/a	n/a	n/a
RM11563		n/a	n/a	n/a	1	29162831	29163063	n/a	n/a	n/a
RM11568		n/a	n/a	n/a	1	29264658	29265141	n/a	n/a	n/a
RM11608		n/a	n/a	n/a	1	29893639	29894028	n/a	n/a	n/a
RM1161		n/a	n/a	n/a	6	13753127	13753206	n/a	n/a	n/a
RM11645		n/a	n/a	n/a	1	30681521	30681958	n/a	n/a	n/a
RM117		n/a	n/a	n/a	n/a	n/a	n/a	n/a	n/a	n/a
RM11702		n/a	n/a	n/a	1	32041676	32042322	n/a	n/a	n/a
RM11715		n/a	n/a	n/a	1	32312362	32312578	n/a	n/a	n/a
RM11725		n/a	n/a	n/a	1	32528499	32528640	n/a	n/a	n/a
RM11737		n/a	n/a	n/a	1	32927772	32928116	n/a	n/a	n/a
RM11745		n/a	n/a	n/a	1	33238664	33238860	n/a	n/a	n/a
RM11746		n/a	n/a	n/a	1	33240375	33240527	n/a	n/a	n/a
RM11756		n/a	n/a	n/a	1	33458345	33458807	n/a	n/a	n/a
RM11764		n/a	n/a	n/a	1	33771948	33772345	n/a	n/a	n/a
RM1177	MRG0177.HAU0177	n/a	n/a	n/a	1	3268783	3268903	n/a	n/a	n/a
RM11793		n/a	n/a	n/a	1	34437748	34438080	n/a	n/a	n/a
RM11794		Chr1	35523804	35523986	1	34489668	34489847	1	37910565	37910747
RM118		n/a	n/a	n/a	n/a	n/a	n/a	n/a	n/a	n/a
RM1180	MRG0180.HAU0180	n/a	n/a	n/a	1	24492005	24492088	12	5029836	5029919
RM11803		n/a	n/a	n/a	1	34664955	34665137	n/a	n/a	n/a
RM11961		n/a	n/a	n/a	1	38189819	38190006	1	41811096	41811275
RM11983		n/a	n/a	n/a	1	38487115	38487409	n/a	n/a	n/a
RM120		n/a	n/a	n/a	n/a	n/a	n/a	n/a	n/a	n/a
RM12007		n/a	n/a	n/a	1	38875468	38875695	n/a	n/a	n/a
RM12039		n/a	n/a	n/a	1	39340293	39340546	n/a	n/a	n/a
RM1206	MRG0206.IRRI0206	n/a	n/a	n/a	11	9767267	9767355	n/a	n/a	n/a
RM12106		n/a	n/a	n/a	1	40394672	40395050	n/a	n/a	n/a
RM12116		n/a	n/a	n/a	1	40436937	40437327	n/a	n/a	n/a
RM12119		n/a	n/a	n/a	1	40452926	40453313	n/a	n/a	n/a
RM12134		n/a	n/a	n/a	1	40563167	40563705	n/a	n/a	n/a
RM12176		n/a	n/a	n/a	1	41292814	41293109	n/a	n/a	n/a
RM12208		n/a	n/a	n/a	1	41942651	41942749	1	45972087	45972185
RM12222		n/a	n/a	n/a	1	42166443	42166708	1	46218521	46218783
RM12226		n/a	n/a	n/a	1	42357257	42357443	1	46433122	46433318
RM12227		n/a	n/a	n/a	1	42361218	42361348	n/a	n/a	n/a
RM12244		n/a	n/a	n/a	1	42659483	42659710	n/a	n/a	n/a
RM12247	RM12246	n/a	n/a	n/a	1	42743676	42744004	1	46779013	46779327
RM1227		Chr12	26327878	26328037	12	27338823	27338998	12	22888432	22888593
RM12282		n/a	n/a	n/a	1	43134300	43134493	n/a	n/a	n/a
RM12284		n/a	n/a	n/a	1	43172072	43172410	n/a	n/a	n/a
RM12303		Chr2	88316	88603	2	79725	80016	2	79791	80082
RM12317		n/a	n/a	n/a	2	198933	199205	2	232032	232304
RM1232		n/a	n/a	n/a	1	27633592	27633703	n/a	n/a	n/a
RM12331		n/a	n/a	n/a	2	619222	619587	n/a	n/a	n/a
RM12442		Chr2	2182945	2183123	2	2214744	2214928	2	2442083	2442261
RM12463		n/a	n/a	n/a	2	2685327	2685512	n/a	n/a	n/a
RM12501		n/a	n/a	n/a	2	3388572	3388754	n/a	n/a	n/a
RM12561		n/a	n/a	n/a	2	4208489	4208729	n/a	n/a	n/a
RM12588		Chr2	4418930	4419392	2	4532563	4532941	n/a	n/a	n/a
RM12589		Chr2	4418930	4419391	2	4532563	4532940	n/a	n/a	n/a
RM126		n/a	n/a	n/a	n/a	n/a	n/a	n/a	n/a	n/a
RM12634		n/a	n/a	n/a	2	5083066	5083310	n/a	n/a	n/a
RM1267	MRG0267.RT0267	n/a	n/a	n/a	2	8864389	8864568	n/a	n/a	n/a
RM12678		n/a	n/a	n/a	2	5764761	5765319	n/a	n/a	n/a
RM12687		n/a	n/a	n/a	2	5957520	5957962	n/a	n/a	n/a
RM12696		n/a	n/a	n/a	2	6146060	6146381	n/a	n/a	n/a
RM12698		n/a	n/a	n/a	2	6151543	6151724	n/a	n/a	n/a
RM127		n/a	n/a	n/a	n/a	n/a	n/a	n/a	n/a	n/a
RM12703		n/a	n/a	n/a	2	6217753	6218140	n/a	n/a	n/a
RM12707		n/a	n/a	n/a	2	6321643	6321861	n/a	n/a	n/a
RM12708		n/a	n/a	n/a	2	6321642	6322159	n/a	n/a	n/a
RM12714		n/a	n/a	n/a	2	6474864	6475307	n/a	n/a	n/a
RM12718		n/a	n/a	n/a	2	6516683	6517184	n/a	n/a	n/a
RM12719		n/a	n/a	n/a	2	6558618	6559248	2	7499863	7500492
RM12720		n/a	n/a	n/a	2	6580221	6580696	2	7528514	7528952
RM12732		n/a	n/a	n/a	2	6757522	6757990	n/a	n/a	n/a
RM12733		n/a	n/a	n/a	2	6757568	6758132	n/a	n/a	n/a
RM12741		n/a	n/a	n/a	2	6924245	6924484	n/a	n/a	n/a
RM12746		n/a	n/a	n/a	2	7063427	7063858	n/a	n/a	n/a
RM12776		n/a	n/a	n/a	2	7392316	7392529	n/a	n/a	n/a
RM12819		n/a	n/a	n/a	2	8048293	8048635	n/a	n/a	n/a
RM12837		n/a	n/a	n/a	2	8223413	8223639	n/a	n/a	n/a
RM12841	RM12842	n/a	n/a	n/a	2	8306953	8307203	2	9307797	9308053
RM12855		n/a	n/a	n/a	2	8607766	8607918	2	9562923	9563060
RM12857	RM12856	n/a	n/a	n/a	2	8629607	8629897	2	9587001	9587253
RM12859		n/a	n/a	n/a	2	8647100	8647787	2	9615862	9616525
RM12864		n/a	n/a	n/a	2	8679663	8679883	n/a	n/a	n/a
RM12906		n/a	n/a	n/a	2	9137099	9137193	n/a	n/a	n/a
RM12907		n/a	n/a	n/a	2	9160840	9161468	n/a	n/a	n/a
RM12914		n/a	n/a	n/a	2	9410623	9410864	2	10196991	10197072
RM12920		n/a	n/a	n/a	2	9501437	9501565	n/a	n/a	n/a
RM12921		n/a	n/a	n/a	2	9502890	9503158	n/a	n/a	n/a
RM12922		n/a	n/a	n/a	2	9510038	9510205	2	10310353	10310520
RM12930		n/a	n/a	n/a	2	9717734	9717971	2	10523544	10523779
RM12938		n/a	n/a	n/a	2	9858089	9858265	2	10663587	10663757
RM12955		n/a	n/a	n/a	2	10098019	10098307	n/a	n/a	n/a
RM1296		n/a	n/a	n/a	12	27091474	27091666	n/a	n/a	n/a
RM12969		n/a	n/a	n/a	2	10235625	10235705	n/a	n/a	n/a
RM12970		n/a	n/a	n/a	2	10236082	10236258	n/a	n/a	n/a
RM12980		n/a	n/a	n/a	2	10335756	10336048	2	11151924	11152310
RM12981		n/a	n/a	n/a	2	10367251	10367342	2	11179494	11179585
RM12983		n/a	n/a	n/a	2	10452240	10452524	n/a	n/a	n/a
RM12986		n/a	n/a	n/a	2	10559772	10560111	n/a	n/a	n/a
RM13		n/a	n/a	n/a	n/a	n/a	n/a	n/a	n/a	n/a
RM13062		n/a	n/a	n/a	2	12229082	12229687	n/a	n/a	n/a
RM13064		n/a	n/a	n/a	2	12409810	12410172	n/a	n/a	n/a
RM13067		n/a	n/a	n/a	2	12517418	12517827	n/a	n/a	n/a
RM13072	RM13071	n/a	n/a	n/a	2	12625976	12626359	n/a	n/a	n/a
RM13078		n/a	n/a	n/a	2	12846759	12847051	n/a	n/a	n/a
RM13130		n/a	n/a	n/a	2	14500214	14500555	n/a	n/a	n/a
RM13139		n/a	n/a	n/a	2	14588859	14589183	n/a	n/a	n/a
RM13148		n/a	n/a	n/a	2	14827410	14827926	n/a	n/a	n/a
RM13160		n/a	n/a	n/a	2	15454025	15454503	n/a	n/a	n/a
RM1319	MRG0319.ARS0319	Chr3	13411348	13411517	3	13026980	13027141	3	14600643	14600812
RM13198		n/a	n/a	n/a	2	16449838	16450268	n/a	n/a	n/a
RM13209		n/a	n/a	n/a	2	16654784	16655068	n/a	n/a	n/a
RM13212		n/a	n/a	n/a	2	16705107	16705271	n/a	n/a	n/a
RM13222		n/a	n/a	n/a	2	16957790	16958119	n/a	n/a	n/a
RM13237		n/a	n/a	n/a	2	17399260	17400029	n/a	n/a	n/a
RM13249		n/a	n/a	n/a	2	17554961	17555196	n/a	n/a	n/a
RM13253		n/a	n/a	n/a	2	17853964	17854384	n/a	n/a	n/a
RM13270		n/a	n/a	n/a	2	18182321	18182513	n/a	n/a	n/a
RM13272		n/a	n/a	n/a	2	18277060	18277678	n/a	n/a	n/a
RM13283	RM13284	n/a	n/a	n/a	2	18483467	18483837	11	16986490	16986772
RM133		n/a	n/a	n/a	n/a	n/a	n/a	n/a	n/a	n/a
RM13348		Chr2	20576265	20576406	2	19354774	19354915	2	20763453	20763590
RM1337	MRG0337.ARS0337	n/a	n/a	n/a	12	11935977	11936187	n/a	n/a	n/a
RM13428		n/a	n/a	n/a	2	21141879	21142525	n/a	n/a	n/a
RM13437		n/a	n/a	n/a	2	21304424	21304626	n/a	n/a	n/a
RM13448		n/a	n/a	n/a	2	21457477	21457891	n/a	n/a	n/a
RM13450		n/a	n/a	n/a	2	21461365	21461771	n/a	n/a	n/a
RM13484	RM13483	n/a	n/a	n/a	2	22005104	22005298	n/a	n/a	n/a
RM13487		n/a	n/a	n/a	2	22022409	22022613	n/a	n/a	n/a
RM13493		n/a	n/a	n/a	2	22206418	22206654	n/a	n/a	n/a
RM13494		n/a	n/a	n/a	2	22206903	22207347	n/a	n/a	n/a
RM13516		n/a	n/a	n/a	2	22529656	22530139	n/a	n/a	n/a
RM13519	RM13518	n/a	n/a	n/a	2	22589222	22589453	n/a	n/a	n/a
RM13534		n/a	n/a	n/a	2	22760068	22760302	n/a	n/a	n/a
RM13537		n/a	n/a	n/a	2	22786700	22787091	n/a	n/a	n/a
RM13539		n/a	n/a	n/a	2	22806711	22807206	n/a	n/a	n/a
RM1356		n/a	n/a	n/a	n/a	n/a	n/a	n/a	n/a	n/a
RM13561		n/a	n/a	n/a	2	23426186	23426315	n/a	n/a	n/a
RM13587		n/a	n/a	n/a	n/a	n/a	n/a	n/a	n/a	n/a
RM13601		n/a	n/a	n/a	2	24290329	24290679	n/a	n/a	n/a
RM13618		n/a	n/a	n/a	2	24867255	24867619	n/a	n/a	n/a
RM13619		n/a	n/a	n/a	2	24885814	24886203	n/a	n/a	n/a
RM13634		n/a	n/a	n/a	2	25194860	25195153	n/a	n/a	n/a
RM13643		n/a	n/a	n/a	2	25399771	25400259	n/a	n/a	n/a
RM13657		Chr2	27359361	27359453	2	25672550	25672645	2	27411551	27411643
RM13689		n/a	n/a	n/a	2	26270242	26270699	n/a	n/a	n/a
RM1370		Chr6	29973829	29973973	6	28533451	28533623	6	30422158	30422304
RM13725	RM13724	Chr2	28419484	28419999	2	26779830	26780345	2	28541597	28542112
RM1374		n/a	n/a	n/a	n/a	n/a	n/a	n/a	n/a	n/a
RM13744		n/a	n/a	n/a	2	27154978	27155155	n/a	n/a	n/a
RM13748		n/a	n/a	n/a	2	27311530	27312001	2	29080483	29080956
[truncated: 15,925 more rows]

## Sheet: Table F
Target ID	Marker / gene	Alternative IDs	Distance (bp)	Relation of KASP to target	Other markers / genes in proximity	Indica position (Shuhui498)	Japonica position (Nipponbare)	Reference allele	Alternative allele	Indica mutation type	Japonica mutation type	Indica functional mutation	Japonica functional mutation
25-5UL_SNP_nn_1	25-5UL		0	between primers (indica)		6:2830235	6:2939468	C	T	intergenic_snp	intergenic_snp	0	0
25-5UL_SNP_nn_2	25-5UL		0	between primers (indica)		6:2830254	6:2939487	C	A	intergenic_snp	intergenic_snp	0	0
25-5UL_SNP_nn_3	25-5UL		0	between primers (indica)		6:2830505	6:2939738	A	G	intergenic_snp	intergenic_snp	0	0
25-5UL_SNP_nn_4	25-5UL		0	between primers (indica)		6:2830764	6:2939997	G	T	5p_utr_snp	intergenic_snp	0	0
25-5UL_SNP_nn_5	25-5UL		0	between primers (indica)		6:2830844	6:2940077	C	A	5p_utr_snp	5p_utr_snp	0	0
40N23r_SNP_nn_1	40N23r		615	upstream (indica)		9:10996544	9:9779351	A	T	intergenic_snp	intergenic_snp	0	0
40N23r_SNP_nn_2	40N23r		613	upstream (indica)		9:10996546	9:9779353	A	G	intergenic_snp	intergenic_snp	0	0
40N23r_SNP_nn_3	40N23r		590	upstream (indica)		9:10996569	9:9779376	G	T	5p_utr_snp	intergenic_snp	0	0
40N23r_SNP_fn_1	40N23r		550	upstream (indica)		9:10996609	9:9779416	T	G	non-synonymous_snp	intergenic_snp	1	0
40N23r_SNP_fn_2	40N23r		59	upstream (indica)		9:10997100	9:9779938	C	A	non-synonymous_snp	intergenic_snp	1	0
76B14r_SNP_nf_1	76B14r		0	between primers (indica)		9:10857979	9:9669052	T	C	3p_utr_snp	non-synonymous_snp	0	1
76B14r_SNP_nn_1	76B14r		8	downstream (indica)		9:10858203	9:9669276	T	C	intron_snp	synonymous_snp	0	0
76B14r_SNP_nn_2	76B14r		47	downstream (indica)		9:10858242	9:9669315	T	C	intron_snp	synonymous_snp	0	0
76B14r_SNP_nn_3	76B14r		152	downstream (indica)		9:10858347	9:9669420	A	G	intron_snp	synonymous_snp	0	0
76B14r_SNP_nn_4	76B14r		185	downstream (indica)		9:10858380	9:9669453	A	T	intron_snp	synonymous_snp	0	0
AGPL1_SNP_nn_1	AGPL1		135	upstream (japonica)		3:33154004	3:30099234	G	A	intergenic_snp	intergenic_snp	0	0
AGPL1_SNP_nn_2	AGPL1		0	between primers (japonica)		3:33154462	3:30099696	T	A	intron_snp|3p_utr_snp	3p_utr_snp	0	0
AGPL1_SNP_nn_3	AGPL1		0	between primers (japonica)		3:33157157	3:30102791	T	G	intron_snp|3p_utr_snp	intron_snp	0	0
AGPL1_SNP_nn_4	AGPL1		0	between primers (japonica)		3:33158242	3:30103876	G	A	intron_snp	intron_snp	0	0
AGPL1_SNP_nn_5	AGPL1		990	downstream (japonica)		3:33159922	3:30105562	T	C	intergenic_snp	intergenic_snp	0	0
AGPL3_SNP_nn_1	AGPL3		0	between primers (japonica)		5:30226150	5:28873686	A	T	3p_utr_snp|intron_snp	intron_snp	0	0
AGPL3_SNP_nn_2	AGPL3		0	between primers (japonica)		5:30228967	5:28876504	T	A	intron_snp	intron_snp	0	0
AGPL3_SNP_nn_3	AGPL3		0	between primers (japonica)		5:30229085	5:28876622	T	C	intron_snp	intron_snp	0	0
AGPL3_SNP_nn_4	AGPL3		0	between primers (japonica)		5:30229181	5:28876718	C	G	intron_snp	intron_snp	0	0
AGPL3_SNP_nn_5	AGPL3		0	between primers (japonica)		5:30229267	5:28876804	A	G	5p_utr_snp|intron_snp	intron_snp	0	0
AGPL4_SNP_nn_1	AGPL4		0	between primers (japonica)		7:8044470	7:7984551	T	C	intron_snp	intron_snp	0	0
AGPL4_SNP_nn_2	AGPL4		0	between primers (japonica)		7:8046823	7:7986904	G	A	intron_snp|3p_utr_snp	intron_snp	0	0
AGPL4_SNP_ff_1	AGPL4		0	between primers (japonica)		7:8047836	7:7987922	C	A	non-synonymous_snp	non-synonymous_snp	1	1
AGPL4_SNP_nn_3	AGPL4		0	between primers (japonica)		7:8048274	7:7988362	A	T	intron_snp	intron_snp	0	0
AGPL4_SNP_nn_4	AGPL4		0	between primers (japonica)		7:8048316	7:7988404	C	A	intron_snp	intron_snp	0	0
AGPS2a_SNP_nn_1	AGPS2a		0	between primers (japonica)		8:16329419	8:15669212	T	C	intron_snp	intron_snp	0	0
AGPS2a_SNP_nn_2	AGPS2a		0	between primers (japonica)		8:16329761	8:15669554	A	C	intron_snp	intron_snp	0	0
AGPS2a_SNP_nn_3	AGPS2a		0	between primers (japonica)		8:16329934	8:15669727	C	T	intron_snp	intron_snp	0	0
AGPS2a_SNP_nn_4	AGPS2a		0	between primers (japonica)		8:16330428	8:15670221	G	A	intron_snp	intron_snp	0	0
AGPS2a_SNP_nn_5	AGPS2a		0	between primers (japonica)		8:16332025	8:15671793	T	A	intron_snp	intron_snp	0	0
ALK_SNP_nn_1	ALK		0	between primers (japonica)		6:6811853	6:6748972	A	G	intron_snp	intron_snp	0	0
ALK_SNP_nn_2	ALK		0	between primers (japonica)		6:6811898	6:6749017	C	T	intron_snp	intron_snp	0	0
ALK_SNP_nn_3	ALK		0	between primers (japonica)		6:6813239	6:6750358	T	C	intron_snp	intron_snp	0	0
ALK_SNP_ff_1	ALK		0	between primers (japonica)		6:6815768	6:6752887	T	G	non-synonymous_snp|synonymous_snp	non-synonymous_snp|synonymous_snp	1	1
ALK_SNP_ff_2	ALK		0	between primers (japonica)		6:6815769	6:6752888	T	C	non-synonymous_snp|synonymous_snp	non-synonymous_snp|synonymous_snp	1	1
AP5659-5_SNP_nn_1	AP5659-5		1191	upstream (indica)		6:10100542	6:10356974	G	A	intron_snp	intron_snp	0	0
AP5659-5_SNP_nn_2	AP5659-5		1026	upstream (indica)		6:10100707	6:10357139	A	C	intron_snp	intron_snp	0	0
AP5659-5_SNP_nn_3	AP5659-5		1020	upstream (indica)		6:10100713	6:10357145	G	C	intron_snp	intron_snp	0	0
AP5659-5_SNP_nn_4	AP5659-5		265	downstream (indica)		6:10102309	6:10358717	T	G	intergenic_snp	intergenic_snp	0	0
AP5659-5_SNP_nn_5	AP5659-5		1274	downstream (indica)		6:10103318	6:10359731	C	T	intergenic_snp	intergenic_snp	0	0
ART3_SNP_nn_1	ART3		253	upstream (indica)		9:7239430	9:6391001	C	T	intergenic_snp	intergenic_snp	0	0
ART3_SNP_nn_2	ART3		48	upstream (indica)		9:7239635	9:6391206	A	G	intergenic_snp	intergenic_snp	0	0
ART3_SNP_nn_3	ART3		35	upstream (indica)	ART5 (1236 bp upstream (indica))	9:7239648	9:6391219	T	C	intergenic_snp	intergenic_snp	0	0
ART3_SNP_nn_4	ART3		0	between primers (indica)	ART5 (992 bp upstream (indica))	9:7239892	9:6391463	T	C	intergenic_snp	intergenic_snp	0	0
ART3_SNP_nn_5	ART3		0	between primers (indica)	ART5 (991 bp upstream (indica))	9:7239893	9:6391464	C	A	intergenic_snp	intergenic_snp	0	0
ART5_SNP_nn_1	ART5		343	upstream (indica)		9:7240541	9:6392112	G	A	intergenic_snp	intergenic_snp	0	0
ART5_SNP_nn_2	ART5		342	upstream (indica)		9:7240542	9:6392113	G	A	intergenic_snp	intergenic_snp	0	0
RM11570_SNP_nn_1	AUT11570	RM11570	4374	upstream (indica)		1:30247177	1:29280224	C	A	3p_utr_snp|intron_snp	3p_utr_snp|intron_snp	0	0
RM11570_SNP_nn_2	AUT11570	RM11570	4372	upstream (indica)		1:30247179	1:29280226	A	G	intron_snp|3p_utr_snp	3p_utr_snp|intron_snp	0	0
RM11570_SNP_nn_3	AUT11570	RM11570	4071	upstream (indica)		1:30247480	1:29280527	T	C	intron_snp|3p_utr_snp	3p_utr_snp	0	0
RM11570_SNP_nn_4	AUT11570	RM11570	2963	upstream (indica)		1:30248588	1:29281635	C	T	intron_snp	intron_snp	0	0
RM11570_SNP_nn_5	AUT11570	RM11570	0	between primers (indica)		1:30251595	1:29284623	C	A	intergenic_snp	intergenic_snp	0	0
RM11874_SNP_nn_1	AUT11874	RM11874	75	downstream (indica)	RM3825 (136 bp downstream (indica))	1:37517520	1:36471490	T	C	intergenic_snp	intergenic_snp	0	0
RM11874_SNP_nn_2	AUT11874	RM11874	94	downstream (indica)	RM3825 (155 bp downstream (indica))	1:37517539	1:36471509	G	A	intergenic_snp	intergenic_snp	0	0
RM11874_SNP_nn_3	AUT11874	RM11874	112	downstream (indica)	RM3825 (173 bp downstream (indica))	1:37517557	1:36471527	A	G	intergenic_snp	intergenic_snp	0	0
RM11874_SNP_nn_4	AUT11874	RM11874	207	downstream (indica)	RM3825 (268 bp downstream (indica))	1:37517652	1:36471622	A	G	intergenic_snp	intergenic_snp	0	0
RM12091_SNP_nn_1	AUT12091	RM12091	1042	upstream (indica)		1:41257652	1:40252677	T	C	intergenic_snp	intergenic_snp	0	0
RM12091_SNP_nn_2	AUT12091	RM12091	634	upstream (indica)		1:41258060	1:40253085	G	C	intergenic_snp	intergenic_snp	0	0
RM12091_SNP_nn_3	AUT12091	RM12091	315	upstream (indica)		1:41258379	1:40253404	G	A	intergenic_snp	intergenic_snp	0	0
RM12091_SNP_nn_4	AUT12091	RM12091	230	upstream (indica)		1:41258464	1:40253489	T	C	intergenic_snp	intergenic_snp	0	0
RM12091_SNP_nn_5	AUT12091	RM12091	91	upstream (indica)		1:41258603	1:40253628	C	G	intergenic_snp	intergenic_snp	0	0
AUT14298_SNP_nn_1	AUT14298		2167	upstream (indica)		3:796716	3:780979	C	T	intergenic_snp	intergenic_snp	0	0
AUT14298_SNP_nn_2	AUT14298		2040	upstream (indica)		3:796843	3:781106	A	G	5p_utr_snp	5p_utr_snp	0	0
AUT14298_SNP_nn_3	AUT14298		424	downstream (indica)		3:799462	3:783442	A	T	intergenic_snp	intergenic_snp	0	0
AUT14298_SNP_nn_4	AUT14298		432	downstream (indica)		3:799470	3:783450	G	A	intergenic_snp	intergenic_snp	0	0
AUT14298_indel_nn_1	AUT14298		2080	downstream (indica)		3:801118	3:785096	-	TATAT	intergenic_insertion	intergenic_insertion	0	0
AUT14301_SNP_nn_1	AUT14301		724	upstream (indica)		3:826265	3:810230	T	C	intergenic_snp	intergenic_snp	0	0
AUT14301_SNP_nn_2	AUT14301		720	upstream (indica)		3:826269	3:810234	A	T	intergenic_snp	intergenic_snp	0	0
AUT14301_SNP_nn_3	AUT14301		134	upstream (indica)		3:826855	3:810820	A	T	intergenic_snp	intergenic_snp	0	0
AUT14301_SNP_nn_4	AUT14301		57	upstream (indica)		3:826932	3:810897	T	C	intergenic_snp	intergenic_snp	0	0
AUT14301_SNP_nn_5	AUT14301		314	downstream (indica)		3:827482	3:811445	G	C	intergenic_snp	intergenic_snp	0	0
RM17496_SNP_nn_1	AUT17496	RM17496	2163	upstream (indica)		4:31844338	4:31481070	G	A	synonymous_snp	synonymous_snp	0	0
RM17496_SNP_ff_1	AUT17496	RM17496	2147	upstream (indica)		4:31844354	4:31481086	C	T	non-synonymous_snp	non-synonymous_snp	1	1
RM17496_SNP_nn_2	AUT17496	RM17496	1547	downstream (indica)		4:31848282	4:31485371	C	T	intron_snp|3p_utr_snp	3p_utr_snp	0	0
RM17496_SNP_nn_3	AUT17496	RM17496	1954	downstream (indica)		4:31848689	4:31485778	A	G	intron_snp|3p_utr_snp	3p_utr_snp	0	0
RM17496_SNP_nn_4	AUT17496	RM17496	2615	downstream (indica)		4:31849350	4:31486439	T	C	3p_utr_snp|synonymous_snp	synonymous_snp	0	0
RM24421_SNP_nn_1	AUT24421	RM24421	108	upstream (indica)		9:17636903	9:16272037	C	T	intergenic_snp	intergenic_snp	0	0
RM24421_SNP_nn_2	AUT24421	RM24421	35	upstream (indica)		9:17636976	9:16272110	T	C	intergenic_snp	intergenic_snp	0	0
RM24421_SNP_nn_3	AUT24421	RM24421	150	downstream (indica)		9:17637247	9:16272387	G	A	intergenic_snp	intergenic_snp	0	0
RM24421_SNP_nn_4	AUT24421	RM24421	316	downstream (indica)		9:17637413	9:16272553	T	C	intergenic_snp	intergenic_snp	0	0
RM24421_SNP_nn_5	AUT24421	RM24421	401	downstream (indica)		9:17637498	9:16272638	A	G	intergenic_snp	intergenic_snp	0	0
C189-Xa23_SNP_nn_1	C189-Xa23		0	between primers (indica)		11:24519338	11:21891775	T	A	3p_utr_snp|intron_snp	intron_snp	0	0
C189-Xa23_SNP_nn_2	C189-Xa23		0	between primers (indica)		11:24519346	11:21891783	C	T	intron_snp|3p_utr_snp	intron_snp	0	0
C189-Xa23_SNP_nn_3	C189-Xa23		0	between primers (indica)		11:24519364	11:21891801	C	T	intron_snp	intron_snp	0	0
C189-Xa23_SNP_nn_4	C189-Xa23		0	between primers (indica)		11:24519365	11:21891802	A	G	intron_snp	intron_snp	0	0
C189-Xa23_SNP_nn_5	C189-Xa23		597	downstream (indica)		11:24520474	11:21892851	C	A	3p_utr_snp	intergenic_snp	0	0
CP59_SNP_nn_1	CP59		1550	upstream (indica)		6:2847322	6:2956495	A	G	intron_snp	intron_snp	0	0
CP59_SNP_nn_2	CP59		0	between primers (indica)		6:2848983	6:2958157	T	G	intron_snp|3p_utr_snp	intergenic_snp	0	0
CP59_SNP_nn_3	CP59		0	between primers (indica)		6:2849262	6:2958436	T	C	3p_utr_snp|intron_snp	intergenic_snp	0	0
CP59_SNP_nn_4	CP59		0	between primers (indica)		6:2849577	6:2958751	A	G	intergenic_snp	intergenic_snp	0	0
CP59_SNP_nn_5	CP59		225	downstream (indica)		6:2850575	6:2959749	G	A	intron_snp|5p_utr_snp	intergenic_snp	0	0
CRG4_SNP_nn_1	CRG4		0	between primers (japonica)	Pi-36 (1799 bp downstream (japonica))|CRG3 (7020 bp downstream (indica))	8:2906073	8:2885221	C	G	intergenic_snp	intergenic_snp	0	0
CRG4_SNP_nn_2	CRG4		0	between primers (japonica)	Pi-36 (1975 bp downstream (japonica))|CRG3 (7196 bp downstream (indica))	8:2906249	8:2885397	C	T	intergenic_snp	intergenic_snp	0	0
CRG4_SNP_nn_3	CRG4		1426	downstream (japonica)	Pi-36 (4448 bp downstream (japonica))|CRG3 (9669 bp downstream (indica))	8:2908722	8:2887870	A	G	3p_utr_snp	intergenic_snp	0	0
CRG4_SNP_nn_4	CRG4		1487	downstream (japonica)	Pi-36 (4509 bp downstream (japonica))|CRG3 (9730 bp downstream (indica))	8:2908783	8:2887931	T	A	3p_utr_snp	intergenic_snp	0	0
CRG4_SNP_nn_5	CRG4		1514	downstream (japonica)	Pi-36 (4536 bp downstream (japonica))|CRG3 (9757 bp downstream (indica))	8:2908810	8:2887958	T	C	3p_utr_snp	intergenic_snp	0	0
D04_SNP_nn_1	D04 (INDEL)		0	between primers (japonica)		9:19979057	9:18508808	T	C	3p_utr_snp	intergenic_snp	0	0
D04_SNP_nn_2	D04 (INDEL)		17	downstream (japonica)		9:19979076	9:18508827	T	C	3p_utr_snp	intergenic_snp	0	0
D04_SNP_nn_3	D04 (INDEL)		54	downstream (japonica)		9:19979113	9:18508864	A	G	3p_utr_snp	intergenic_snp	0	0
D04_SNP_nn_4	D04 (INDEL)		68	downstream (japonica)		9:19979127	9:18508878	G	C	3p_utr_snp	intergenic_snp	0	0
D04_SNP_nn_5	D04 (INDEL)		585	downstream (japonica)		9:19979644	9:18509395	A	G	intron_snp	intron_snp	0	0
DEP1-1_SNP_ff_1	DEP1-indel1		6	upstream (indica)		9:17783879	9:16414735	G	A	non-synonymous_snp|intron_snp|3p_utr_snp	3p_utr_snp|intron_snp|non-synonymous_snp	1	1
DEP1-1_SNP_nn_1	DEP1-indel1		2	upstream (indica)		9:17783883	9:16414739	T	C	intron_snp|3p_utr_snp|synonymous_snp	intron_snp|3p_utr_snp|synonymous_snp	0	0
DEP1-1_SNP_ff_2	DEP1-indel1		0	between primers (indica)	DEP1-indel1-625 (430 bp upstream (indica))	9:17784176	9:16415032	A	G	non-synonymous_snp|3p_utr_snp|intron_snp	non-synonymous_snp|intron_snp|3p_utr_snp	1	1
DEP1-1_SNP_ff_3	DEP1-indel1		0	between primers (indica)	DEP1-indel1-625 (358 bp upstream (indica))	9:17784248	9:16415104	A	T	non-synonymous_snp|3p_utr_snp|intron_snp	non-synonymous_snp|intron_snp|3p_utr_snp	1	1
DEP1-1_SNP_ff_4	DEP1-indel1		0	between primers (indica)	DEP1-indel1-625 (71 bp upstream (indica))	9:17784535	9:16415391	A	T	non-synonymous_snp|intron_snp	3p_utr_snp|intron_snp|non-synonymous_snp	1	1
DEP1-1-625_SNP_nn_1	DEP1-indel1-625		88	downstream (indica)		9:17785003	9:16415859	A	C	intergenic_snp	intergenic_snp	0	0
DEP1-1-625_SNP_nn_2	DEP1-indel1-625		241	downstream (indica)		9:17785156	9:16416012	C	T	intergenic_snp	intergenic_snp	0	0
DPE1_SNP_ff_1	DPE1		0	between primers (japonica)		7:26536732	7:25981655	T	A	non-synonymous_snp	non-synonymous_snp	1	1
DPE1_SNP_fn_1	DPE1		0	between primers (japonica)		7:26536902	7:25981825	T	C	non-synonymous_snp|intron_snp	intron_snp	1	0
DPE1_SNP_ff_2	DPE1		0	between primers (japonica)		7:26537629	7:25982551	G	A	intron_snp|non-synonymous_snp	non-synonymous_snp	1	1
DPE1_SNP_nn_1	DPE1		0	between primers (japonica)		7:26537703	7:25982625	A	G	intron_snp	intron_snp	0	0
DPE1_SNP_nn_2	DPE1		0	between primers (japonica)		7:26539255	7:25984176	A	G	intron_snp	intron_snp	0	0
DRR-GL_1_SNP_nn_1	DRR-GL_1		0	between primers (indica)	GS3 (0 bp between primers (japonica))|DRR-GL_2 (0 bp between primers (indica))	3:17536309	3:16733441	T	G	intergenic_snp	non-stop_snp	0	0
EJ-4_SNP_ff_1	EJ-4		1783	upstream (indica)		3:680735	3:656838	G	T	intron_snp|non-synonymous_snp	non-synonymous_snp	1	1
EJ-4_SNP_ff_2	EJ-4		1070	upstream (indica)		3:681448	3:657551	G	T	5p_utr_snp|non-synonymous_snp	non-synonymous_snp	1	1
EJ-4_SNP_nn_1	EJ-4		372	upstream (indica)		3:682146	3:658249	A	G	intergenic_snp	intergenic_snp	0	0
EJ-4_SNP_nn_2	EJ-4		582	downstream (indica)		3:683271	3:659382	T	C	intron_snp	3p_utr_snp	0	0
EJ-4_SNP_nn_3	EJ-4		892	downstream (indica)		3:683581	3:659692	T	C	intron_snp	3p_utr_snp	0	0
EJ-5_SNP_nn_1	EJ-5		838	upstream (indica)		3:775668	3:760546	T	C	intergenic_snp	intergenic_snp	0	0
EJ-5_SNP_nn_2	EJ-5		512	upstream (indica)		3:775994	3:760876	C	G	5p_utr_snp	intergenic_snp	0	0
EJ-5_SNP_nn_3	EJ-5		226	upstream (indica)		3:776280	3:761162	T	C	synonymous_snp	intergenic_snp	0	0
EJ-5_indel_nn_1	EJ-5		6	upstream (indica)		3:776500	3:761386	AGG	-	intergenic_deletion	intergenic_deletion	0	0
EJ-5_SNP_nn_4	EJ-5		1284	downstream (indica)		3:777962	3:762834	A	C	intergenic_snp	intergenic_snp	0	0
ESP-EAP_SNP_nn_1	ESP.EAP		0	between primers (japonica)	OS08G0424500 (0 bp between primers (indica))|badh2-E7 (282 bp downstream (indica))|IFAP.INSP (303 bp downstream (indica))|badh2-E13/badh2-E12 (1840 bp upstream (indica))|badh2-E2 (2861 bp downstream (indica))	8:21749320	8:20383188	A	G	3p_utr_snp|intron_snp	intron_snp	0	0
GBSSII_SNP_ff_1	GBSSII		0	between primers (japonica)		7:13353348	7:12918525	G	A	non-synonymous_snp	non-synonymous_snp	1	1
GBSSII_SNP_ff_2	GBSSII		0	between primers (japonica)		7:13353354	7:12918531	T	C	non-synonymous_snp	non-synonymous_snp	1	1
GBSSII_SNP_ff_3	GBSSII		0	between primers (japonica)		7:13353608	7:12918785	T	G	non-synonymous_snp	non-synonymous_snp	1	1
GBSSII_SNP_ff_4	GBSSII		0	between primers (japonica)		7:13353806	7:12918983	A	C	non-synonymous_snp	non-synonymous_snp	1	1
GBSSII_SNP_ff_5	GBSSII		0	between primers (japonica)		7:13355804	7:12920978	T	A	5p_utr_snp|non-synonymous_snp	non-synonymous_snp	1	1
GDAP16_SNP_nn_1	GDAP16		1841	upstream (indica)		6:10224926	6:10433989	G	C	intergenic_snp	intergenic_snp	0	0
GDAP16_SNP_nn_2	GDAP16		655	upstream (indica)		6:10226112	6:10435197	T	C	intergenic_snp	intergenic_snp	0	0
GDAP16_SNP_nn_3	GDAP16		424	upstream (indica)		6:10226343	6:10435427	G	A	intergenic_snp	intergenic_snp	0	0
GDAP51_SNP_nn_1	GDAP51		194	downstream (indica)		6:10120016	6:10376393	A	G	intron_snp	intron_snp	0	0
GDAP51_SNP_nn_2	GDAP51		769	downstream (indica)		6:10120591	6:10376966	C	T	intron_snp	intron_snp	0	0
GDAP51_SNP_nn_3	GDAP51		828	downstream (indica)		6:10120650	6:10377025	T	C	intron_snp	intron_snp	0	0
GS3_SNP_nn_1	GS3		0	between primers (japonica)		3:17533053	3:16730185	A	G	intergenic_snp	intron_snp	0	0
GS3_SNP_nn_2	GS3		0	between primers (japonica)		3:17534138	3:16731270	T	C	intergenic_snp	intron_snp	0	0
GS3_SNP_nn_3	GS3		0	between primers (japonica)	DRR-GL_1 (501 bp downstream (indica))|DRR-GL_2 (604 bp downstream (indica))	3:17536932	3:16734064	T	C	intergenic_snp	intron_snp	0	0
GS3_SNP_nn_4	GS3		0	between primers (japonica)	DRR-GL_1 (770 bp downstream (indica))|DRR-GL_2 (873 bp downstream (indica))	3:17537201	3:16734333	C	A	intergenic_snp	intron_snp	0	0
GS3_SNP_nn_5	GS3		0	between primers (japonica)		3:17537486	3:16734618	T	C	intergenic_snp	intron_snp	0	0
GS5-03_1_SNP_nn_1	GS5-03SNP_1		897	downstream (indica)	GS5-03SNP_2 (1105 bp downstream (indica))|GS5-indel1 (1239 bp downstream (indica))	5:3529725	5:3445196	A	G	intergenic_snp	intergenic_snp	0	0
GS5-03_1_SNP_nn_2	GS5-03SNP_1		2066	downstream (indica)	GS5-03SNP_2 (2274 bp downstream (indica))|GS5-indel1 (2408 bp downstream (indica))	5:3530894	5:3446382	C	T	intergenic_snp	intergenic_snp	0	0
GS5-03_1_SNP_nn_3	GS5-03SNP_1		2125	downstream (indica)	GS5-03SNP_2 (2333 bp downstream (indica))|GS5-indel1 (2467 bp downstream (indica))	5:3530953	5:3446441	G	A	intergenic_snp	intergenic_snp	0	0
GS5-03_1_SNP_nn_4	GS5-03SNP_1		2275	downstream (indica)	GS5-03SNP_2 (2483 bp downstream (indica))|GS5-indel1 (2617 bp downstream (indica))|RM574 (4313 bp upstream (indica))	5:3531103	5:3446591	C	T	intergenic_snp	intergenic_snp	0	0
GS5-03_1_SNP_nn_5	GS5-03SNP_1		2379	downstream (indica)	GS5-03SNP_2 (2587 bp downstream (indica))|GS5-indel1 (2721 bp downstream (indica))|RM574 (4209 bp upstream (indica))	5:3531207	5:3446695	A	G	intergenic_snp	intergenic_snp	0	0
Ghd7_SNP_nn_1	Ghd7		0	between primers (japonica)	OS07G0261200 (0 bp between primers (indica))|Ghd7_2 (111 bp downstream (indica))|Ghd7-05SNP (112 bp downstream (japonica))|qGhd7 (382 bp downstream (indica))	7:9266419	7:9152948	G	C	intron_snp	intron_snp	0	0
Ghd7-05_SNP_ff_1	Ghd7-05SNP		0	between primers (japonica)	OS07G0261200 (0 bp between primers (indica))|Ghd7_2 (0 bp between primers (indica))|Ghd7 (0 bp between primers (japonica))|qGhd7 (89 bp downstream (indica))	7:9266126	7:9152655	A	T	non-synonymous_snp	non-synonymous_snp	1	1
Ghd7-05_SNP_nn_1	Ghd7-05SNP		0	between primers (japonica)	OS07G0261200 (0 bp between primers (indica))|Ghd7 (0 bp between primers (japonica))|Ghd7_2 (0 bp between primers (indica))|qGhd7 (238 bp downstream (indica))	7:9266275	7:9152804	G	A	intron_snp	intron_snp	0	0
Ghd7_1_SNP_nn_1	Ghd7_1		303	downstream (indica)		7:9268804	7:9155333	A	G	intergenic_snp	intergenic_snp	0	0
Ghd7_1_SNP_nn_2	Ghd7_1		324	downstream (indica)		7:9268825	7:9155354	C	T	intergenic_snp	intergenic_snp	0	0
Ghd7_1_SNP_nn_3	Ghd7_1		361	downstream (indica)		7:9268862	7:9155391	T	C	intergenic_snp	intergenic_snp	0	0
Ghd7_1_SNP_nn_4	Ghd7_1		382	downstream (indica)		7:9268883	7:9155412	A	G	intergenic_snp	intergenic_snp	0	0
Ghd7_2_SNP_ff_1	Ghd7_2		0	between primers (indica)	OS07G0261200 (0 bp between primers (indica))|Ghd7 (0 bp between primers (japonica))|qGhd7 (28 bp upstream (indica))|Ghd7-05SNP (157 bp upstream (japonica))	7:9265950	7:9152479	C	G	non-synonymous_snp	non-synonymous_snp	1	1
Ghd8_SNP_nn_1	Ghd8		0	between primers (japonica)	Z9M (0 bp between primers (indica))|RM8-8 (32 bp upstream (japonica))|Ghd8_PCR (611 bp downstream (indica))|LOC_Os08g07740 (632 bp downstream (indica))|Os08g0174500 (632 bp downstream (indica))|Ghd8_seq (1042 bp downstream (indica))	8:4313959	8:4335368	G	A	intergenic_snp	intergenic_snp	0	0
Ghd8_SNP_nn_2	Ghd8		0	between primers (japonica)	Z9M (0 bp between primers (indica))|RM8-8 (25 bp upstream (japonica))|LOC_Os08g07740 (639 bp downstream (indica))|Os08g0174500 (639 bp downstream (indica))	8:4313966	8:4335375	G	A	intergenic_snp	intergenic_snp	0	0
Ghd8_SNP_nn_3	Ghd8		0	between primers (japonica)	Z9M (3 bp downstream (indica))|RM8-8 (19 bp upstream (japonica))|LOC_Os08g07740 (645 bp downstream (indica))|Os08g0174500 (645 bp downstream (indica))	8:4313972	8:4335381	C	T	intergenic_snp	intergenic_snp	0	0
Ghd8_SNP_nn_4	Ghd8_indel		0	between primers (indica)		8:4310775	8:4332182	G	T	intron_snp|3p_utr_snp	3p_utr_snp	0	0
Ghd8_SNP_nn_5	Ghd8_indel		0	between primers (indica)		8:4311125	8:4332532	C	A	3p_utr_snp|intron_snp	3p_utr_snp	0	0
Ghd8_SNP_ff_1	Ghd8_indel		0	between primers (indica)		8:4311363	8:4332771	A	G	intron_snp|non-synonymous_snp	non-synonymous_snp	1	1
Ghd8_SNP_ff_2	Ghd8_indel		0	between primers (indica)		8:4311368	8:4332776	A	G	intron_snp|non-synonymous_snp	non-synonymous_snp	1	1
Ghd8_SNP_nn_6	Ghd8_indel		0	between primers (indica)	qGhd8 (774 bp upstream (indica))	8:4311595	8:4333003	A	G	intron_snp	intron_snp	0	0
Gn1a_SNP_nn_1	Gn1a		53	upstream (japonica)	Gn1a-indel3 (349 bp downstream (indica))	1:5218056	1:5270396	A	G	3p_utr_snp	intergenic_snp	0	0
Gn1a_SNP_nn_2	Gn1a		0	between primers (japonica)		1:5219169	1:5271533	A	G	intron_snp	intron_snp	0	0
Gn1a-17_1_SNP_nn_1	Gn1a-17SNP_1		0	between primers (indica)	Gn1a-17SNP_2 (165 bp downstream (indica))|Gn1a-indel1 (978 bp downstream (indica))	1:5223923	1:5276591	A	C	intergenic_snp	intergenic_snp	0	0
Gn1a-17_1_SNP_nn_2	Gn1a-17SNP_1		210	downstream (indica)	Gn1a-17SNP_2 (485 bp downstream (indica))|Gn1a-indel1 (1298 bp downstream (indica))	1:5224243	1:5276912	G	T	intergenic_snp	intergenic_snp	0	0
Gn1a-17_1_SNP_nn_3	Gn1a-17SNP_1		289	downstream (indica)	Gn1a-17SNP_2 (564 bp downstream (indica))|Gn1a-indel1 (1377 bp downstream (indica))	1:5224322	1:5276991	A	G	intergenic_snp	intergenic_snp	0	0
Gn1a-17_1_SNP_nn_4	Gn1a-17SNP_1		308	downstream (indica)	Gn1a-17SNP_2 (583 bp downstream (indica))	1:5224341	1:5277010	A	T	intergenic_snp	intergenic_snp	0	0
Gn1a-1_SNP_nn_1	Gn1a-indel1		36	downstream (indica)	Gn1a (61 bp downstream (japonica))	1:5222981	1:5275646	C	T	intergenic_snp	intergenic_snp	0	0
Gn1a-1_SNP_nn_2	Gn1a-indel1		123	downstream (indica)	Gn1a (148 bp downstream (japonica))|Gn1a-17SNP_1 (438 bp upstream (indica))|Gn1a-17SNP_2 (645 bp upstream (indica))	1:5223068	1:5275733	A	T	intergenic_snp	intergenic_snp	0	0
Gn1a-3_SNP_nn_1	Gn1a-indel3		774	upstream (indica)		1:5216658	1:5269026	C	T	intergenic_snp	intergenic_snp	0	0
Gn1a-3_SNP_nn_2	Gn1a-indel3		586	upstream (indica)		1:5216846	1:5269214	G	T	intergenic_snp	intergenic_snp	0	0
Gn1a-3_SNP_nn_3	Gn1a-indel3		545	upstream (indica)		1:5216887	1:5269255	G	T	intergenic_snp	intergenic_snp	0	0
Gn1a-3_SNP_nn_4	Gn1a-indel3		129	upstream (indica)	Gn1a (778 bp upstream (japonica))	1:5217303	1:5269671	C	T	intergenic_snp	intergenic_snp	0	0
HD1_SNP_nn_1	HD1		0	between primers (japonica)	Os06g0275000 (0 bp between primers (indica))|Hdl_1 (29 bp downstream (indica))|Hdl_2 (270 bp upstream (indica))|qHd1 (510 bp upstream (indica))|S56 (699 bp upstream (indica))	6:9271347	6:9337487	G	T	intron_snp	intron_snp	0	0
HD1_SNP_nn_2	HD1		0	between primers (japonica)	Os06g0275000 (0 bp between primers (indica))|Hdl_2 (54 bp upstream (indica))|Hdl_1 (245 bp downstream (indica))|qHd1 (294 bp upstream (indica))|S56 (483 bp upstream (indica))	6:9271563	6:9337703	G	C	intron_snp	intron_snp	0	0
HD1_SNP_nf_1	HD1		0	between primers (japonica)	Hdl_2 (0 bp between primers (indica))|Os06g0275000 (0 bp between primers (indica))|S56 (43 bp downstream (indica))|qHd1 (258 bp downstream (indica))|Hdl_1 (868 bp downstream (indica))	6:9272186	6:9338330	G	A	5p_utr_snp|synonymous_snp|3p_utr_snp	non-synonymous_snp|5p_utr_snp	0	1
HD1_SNP_nn_3	HD1		541	downstream (japonica)	Hdl_2 (603 bp downstream (indica))|Os06g0275000 (710 bp downstream (indica))|S56 (888 bp downstream (indica))|qHd1 (1103 bp downstream (indica))|Hdl_1 (1713 bp downstream (indica))	6:9273031	6:9339175	A	G	intergenic_snp	intergenic_snp	0	0
HD1_SNP_nn_4	HD1		1362	downstream (japonica)	Hdl_2 (1424 bp downstream (indica))|Os06g0275000 (1531 bp downstream (indica))|S56 (1709 bp downstream (indica))|qHd1 (1924 bp downstream (indica))|Hdl_1 (2534 bp downstream (indica))	6:9273852	6:9339996	A	G	intergenic_snp	intergenic_snp	0	0
ISA_SNP_nn_1	ISA		0	between primers (japonica)		8:27298446	8:25893832	C	A	synonymous_snp|intron_snp	synonymous_snp	0	0
ISA_SNP_nn_2	ISA		0	between primers (japonica)		8:27299031	8:25894417	A	G	synonymous_snp|intron_snp|3p_utr_snp	synonymous_snp	0	0
ISA_SNP_nn_3	ISA		0	between primers (japonica)		8:27299578	8:25894963	A	C	3p_utr_snp|intron_snp	intron_snp	0	0
ISA_SNP_nn_4	ISA		0	between primers (japonica)		8:27299854	8:25895239	C	T	3p_utr_snp|intron_snp	intron_snp	0	0
ISA_SNP_nn_5	ISA		0	between primers (japonica)		8:27303124	8:25898501	A	G	intron_snp	intron_snp	0	0
In8-15_SNP_ff_1	In8-15		492	upstream (indica)		8:4365957	8:4372835	A	G	non-synonymous_snp	non-synonymous_snp	1	1
In8-15_SNP_nn_1	In8-15		41	upstream (indica)		8:4366408	8:4373283	G	A	intergenic_snp	intergenic_snp	0	0
In8-15_SNP_nn_2	In8-15		520	downstream (indica)		8:4367056	8:4373954	A	G	intergenic_snp	intergenic_snp	0	0
In8-15_SNP_nn_3	In8-15		694	downstream (indica)		8:4367230	8:4374127	A	T	intergenic_snp	intergenic_snp	0	0
In8-15_SNP_nn_4	In8-15		699	downstream (indica)		8:4367235	8:4374132	T	C	intergenic_snp	intergenic_snp	0	0
Ind8-34_SNP_nn_1	Ind8-34		1182	upstream (indica)	Ind8-36 (2124 bp upstream (indica))	8:4259344	8:4290440	C	A	5p_utr_snp	5p_utr_snp	0	0
Ind8-34_SNP_nn_2	Ind8-34		398	upstream (indica)	Ind8-36 (1340 bp upstream (indica))	8:4260128	8:4291227	C	G	3p_utr_snp	3p_utr_snp	0	0
Ind8-36_SNP_nn_1	Ind8-36		0	between primers (indica)	Ind8-34 (766 bp downstream (indica))	8:4261477	8:4292574	C	T	intergenic_snp	intergenic_snp	0	0
Ind8-36_SNP_nn_2	Ind8-36		0	between primers (indica)	Ind8-34 (792 bp downstream (indica))	8:4261503	8:4292600	T	C	intergenic_snp	intergenic_snp	0	0
Ind8-36_SNP_nn_3	Ind8-36		120	downstream (indica)	Ind8-34 (1049 bp downstream (indica))	8:4261760	8:4292863	T	C	intergenic_snp	intergenic_snp	0	0
Ind8-46_SNP_nn_1	Ind8-46		2951	upstream (indica)		8:4288809	8:4321830	G	T	intergenic_snp	intergenic_snp	0	0
Ind8-46_SNP_nn_2	Ind8-46		2950	upstream (indica)	Ind8-47 (4233 bp upstream (indica))	8:4288810	8:4321831	T	C	intergenic_snp	intergenic_snp	0	0
Ind8-46_SNP_nn_3	Ind8-46		2023	upstream (indica)	Ind8-47 (3306 bp upstream (indica))	8:4289737	8:4322749	T	C	intergenic_snp	intergenic_snp	0	0
Ind8-47_SNP_nn_1	Ind8-47		1249	downstream (indica)	Ind8-46 (2496 bp downstream (indica))	8:4294411	8:4327829	G	A	intron_snp	intron_snp	0	0
Ind8-47_SNP_nn_2	Ind8-47		1356	downstream (indica)	Ind8-46 (2603 bp downstream (indica))	8:4294518	8:4327936	T	G	intron_snp	intron_snp	0	0
Ind8-47_SNP_nn_3	Ind8-47		1850	downstream (indica)		8:4295012	8:4328428	A	G	intron_snp	intron_snp	0	0
LOC_Os03g21040_SNP_nn_1	LOC_Os03g21040		305	upstream (indica)	Os03g0327600 (305 bp upstream (indica))	3:12320918	3:11957847	C	G	3p_utr_snp	3p_utr_snp	0	0
LOC_Os03g21040_SNP_nn_2	LOC_Os03g21040		222	upstream (indica)	Os03g0327600 (222 bp upstream (indica))	3:12321001	3:11957930	C	A	3p_utr_snp	3p_utr_snp	0	0
LOC_Os04g28420_SNP_nn_1	LOC_Os04g28420		9159	upstream (indica)	Os04g0352400 (9159 bp upstream (indica))	4:16675646	4:16805054	A	G	intergenic_snp	intergenic_snp	0	0
LOC_Os04g28420_SNP_nn_2	LOC_Os04g28420		16472	downstream (indica)	Os04g0352400 (16472 bp downstream (indica))	4:16704956	4:16834062	C	A	5p_utr_snp	intergenic_snp	0	0
LOC_Os04g28420_SNP_nn_3	LOC_Os04g28420		18249	downstream (indica)	Os04g0352400 (18249 bp downstream (indica))	4:16706733	4:16835839	C	T	intergenic_snp	intergenic_snp	0	0
LOC_Os04g32920_SNP_nn_1	LOC_Os04g32920		0	between primers (indica)	Os04g0401700 (0 bp between primers (indica))	4:19947541	4:19889619	A	G	5p_utr_snp|synonymous_snp	synonymous_snp	0	0
LOC_Os04g32920_SNP_nn_2	LOC_Os04g32920		0	between primers (indica)	Os04g0401700 (0 bp between primers (indica))	4:19948618	4:19890696	C	T	intron_snp	3p_utr_snp|intron_snp	0	0
LOC_Os04g35520_SNP_nn_1	LOC_Os04g35520		198	upstream (indica)	Os04g0434800 (198 bp upstream (indica))	4:21638118	4:21624756	A	G	synonymous_snp	synonymous_snp	0	0
LOC_Os04g35520_SNP_nn_2	LOC_Os04g35520		0	between primers (indica)	Os04g0434800 (0 bp between primers (indica))	4:21639987	4:21626625	C	T	intron_snp	intron_snp	0	0
LOC_Os04g35520_SNP_nn_3	LOC_Os04g35520		157	downstream (indica)	Os04g0434800 (157 bp downstream (indica))	4:21640702	4:21627340	G	C	intergenic_snp	intergenic_snp	0	0
LOC_Os04g35760_SNP_nn_1	LOC_Os04g35760		0	between primers (indica)	Os04g0438300 (0 bp between primers (indica))	4:21807657	4:21793379	C	G	synonymous_snp	synonymous_snp	0	0
LOC_Os04g35760_SNP_ff_1	LOC_Os04g35760		0	between primers (indica)	Os04g0438300 (0 bp between primers (indica))	4:21807863	4:21793585	A	C	non-synonymous_snp	non-synonymous_snp	1	1
LOC_Os04g35760_SNP_nn_2	LOC_Os04g35760		0	between primers (indica)	Os04g0438300 (0 bp between primers (indica))	4:21807942	4:21793664	T	C	intron_snp	intron_snp	0	0
LOC_Os04g36800_SNP_nn_1	LOC_Os04g36800		835	upstream (indica)	Os04g0445700 (835 bp upstream (indica))	4:22309729	4:22216336	A	G	intergenic_snp	intergenic_snp	0	0
LOC_Os04g36800_SNP_nn_2	LOC_Os04g36800		0	between primers (indica)	Os04g0445700 (0 bp between primers (indica))	4:22312815	4:22219469	T	C	synonymous_snp	synonymous_snp	0	0
LOC_Os04g36800_SNP_nn_3	LOC_Os04g36800		0	between primers (indica)	Os04g0445700 (0 bp between primers (indica))	4:22312947	4:22219601	T	C	synonymous_snp	synonymous_snp	0	0
LOC_Os04g39320_SNP_nn_1	LOC_Os04g39320		2157	upstream (indica)	Os04g0468600 (2157 bp upstream (indica))	4:23476009	4:23406803	A	C	intergenic_snp	intergenic_snp	0	0
LOC_Os04g39320_SNP_nn_2	LOC_Os04g39320		1792	downstream (indica)	Os04g0468600 (1792 bp downstream (indica))	4:23480964	4:23411757	G	A	intergenic_snp	intergenic_snp	0	0
LOC_Os04g39880_SNP_nn_1	LOC_Os04g39880		0	between primers (indica)	Os04g0474800 (0 bp between primers (indica))	4:23871228	4:23748310	A	G	3p_utr_snp|synonymous_snp	intron_snp|synonymous_snp	0	0
LOC_Os04g39880_SNP_ff_1	LOC_Os04g39880		0	between primers (indica)	Os04g0474800 (0 bp between primers (indica))	4:23871948	4:23749030	T	C	non-synonymous_snp|5p_utr_snp	non-synonymous_snp|intron_snp	1	1
LOC_Os04g39880_SNP_nn_2	LOC_Os04g39880		0	between primers (indica)	Os04g0474800 (0 bp between primers (indica))	4:23872310	4:23749392	C	G	intron_snp	intron_snp	0	0
LOC_Os08g07740_SNP_nf_1	LOC_Os08g07740		0	between primers (indica)	Os08g0174500 (0 bp between primers (indica))|Ghd8_PCR (0 bp between primers (indica))|Ghd8 (0 bp between primers (japonica))|Ghd8_seq (355 bp downstream (indica))|Z9M (492 bp upstream (indica))|qGhd8 (795 bp downstream (indica))	8:4313272	8:4334684	G	A	5p_utr_snp	non-synonymous_snp	0	1
Lj74_SNP_nn_1	Lj74		5131	upstream (indica)		11:24770939	11:22177354	T	C	synonymous_snp	synonymous_snp|intron_snp	0	0
Lj74_SNP_nn_2	Lj74		5062	upstream (indica)		11:24771008	11:22177423	C	T	synonymous_snp	synonymous_snp|intron_snp	0	0
Lj74_SNP_nn_3	Lj74		5035	upstream (indica)		11:24771035	11:22177450	G	A	synonymous_snp	synonymous_snp|intron_snp	0	0
Lj74_SNP_ff_1	Lj74		5000	upstream (indica)		11:24771070	11:22177485	C	T	non-synonymous_snp	intron_snp|non-synonymous_snp	1	1
Lj74_SNP_nn_4	Lj74		4999	upstream (indica)		11:24771071	11:22177486	A	G	synonymous_snp	synonymous_snp|intron_snp	0	0
M124-Xa27_SNP_nn_1	M124-Xa27		1928	upstream (indica)	RM7269 (6331 bp downstream (japonica))	6:25038918	6:23685521	G	A	intron_snp	intron_snp	0	0
M124-Xa27_SNP_nn_2	M124-Xa27		997	upstream (indica)	RM7269 (7264 bp downstream (japonica))	6:25039849	6:23686454	C	T	synonymous_snp	synonymous_snp	0	0
M124-Xa27_SNP_nn_3	M124-Xa27		822	upstream (indica)	RM7269 (7439 bp downstream (japonica))	6:25040024	6:23686629	C	T	intron_snp	intron_snp	0	0
M124-Xa27_SNP_nn_4	M124-Xa27		513	downstream (indica)	RM7269 (8930 bp downstream (japonica))	6:25041482	6:23688120	C	G	3p_utr_snp	intergenic_snp	0	0
M124-Xa27_SNP_nn_5	M124-Xa27		1740	downstream (indica)		6:25042709	6:23689439	G	A	intron_snp	intergenic_snp	0	0
M5_SNP_nn_1	M5		2826	upstream (indica)		6:29386178	6:27962273	A	G	intergenic_snp	intron_snp	0	0
M5_SNP_nn_2	M5		1729	upstream (indica)		6:29387275	6:27963370	A	G	intergenic_snp	3p_utr_snp|intron_snp	0	0
M5_SNP_nn_3	M5		1135	upstream (indica)		6:29387869	6:27963964	T	G	intergenic_snp	5p_utr_snp|intron_snp	0	0
M5_SNP_nn_4	M5		2339	downstream (indica)		6:29392822	6:27968942	T	C	intron_snp|3p_utr_snp	3p_utr_snp|5p_utr_snp	0	0
M5_SNP_nn_5	M5		2367	downstream (indica)		6:29392850	6:27968970	C	T	intron_snp|3p_utr_snp	3p_utr_snp|5p_utr_snp	0	0
M516470_SNP_nn_1	M516470		0	between primers (indica)	Ind8-43 (450 bp upstream (japonica))	8:4281126	8:4312448	A	G	intergenic_snp	intergenic_snp	0	0
M516470_SNP_nn_2	M516470		0	between primers (indica)	Ind8-43 (95 bp upstream (japonica))	8:4281511	8:4312803	G	A	intergenic_snp	intergenic_snp	0	0
M516470_SNP_nn_3	M516470		0	between primers (indica)	Ind8-43 (51 bp upstream (japonica))	8:4281555	8:4312847	T	A	intergenic_snp	intergenic_snp	0	0
M516470_SNP_nn_4	M516470		0	between primers (indica)	Ind8-43 (241 bp downstream (japonica))	8:4281984	8:4313256	C	G	intergenic_snp	intergenic_snp	0	0
M516470_SNP_nn_5	M516470		0	between primers (indica)	Ind8-43 (282 bp downstream (japonica))	8:4282029	8:4313297	T	C	intergenic_snp	intergenic_snp	0	0
M516495_SNP_nn_1	M516495		1425	upstream (indica)		8:4316128	8:4337525	C	T	intergenic_snp	intergenic_snp	0	0
M516495_SNP_nn_2	M516495		1352	upstream (indica)		8:4316201	8:4337598	A	G	intergenic_snp	intergenic_snp	0	0
M516495_SNP_nn_3	M516495		1104	upstream (indica)		8:4316449	8:4337845	G	A	intergenic_snp	intergenic_snp	0	0
M516495_SNP_nn_4	M516495		1038	upstream (indica)		8:4316515	8:4337911	G	A	intergenic_snp	intergenic_snp	0	0
M516495_SNP_nn_5	M516495		191	upstream (indica)		8:4317362	8:4338758	G	A	intergenic_snp	intergenic_snp	0	0
RM1038_SNP_fn_1	MRG0038.ARS0038	RM1038	2226	upstream (indica)		3:36771122	3:33658137	G	A	non-synonymous_snp	intergenic_snp	1	0
RM1038_SNP_nn_1	MRG0038.ARS0038	RM1038	2213	upstream (indica)		3:36771135	3:33658150	A	G	synonymous_snp	intergenic_snp	0	0
RM1038_SNP_nn_2	MRG0038.ARS0038	RM1038	1698	upstream (indica)		3:36771650	3:33658665	G	A	intergenic_snp	intergenic_snp	0	0
RM1038_SNP_nn_3	MRG0038.ARS0038	RM1038	1650	upstream (indica)		3:36771698	3:33658713	G	A	intergenic_snp	intergenic_snp	0	0
RM1038_SNP_nn_4	MRG0038.ARS0038	RM1038	266	downstream (indica)		3:36773802	3:33660801	T	C	synonymous_snp	5p_utr_snp|3p_utr_snp	0	0
RM1271_SNP_nn_1	MRG0271.RT0271	RM1271	651	upstream (indica)		5:23833989	5:22477646	A	C	intergenic_snp	intergenic_snp	0	0
RM1271_SNP_nn_2	MRG0271.RT0271	RM1271	181	upstream (indica)		5:23834459	5:22478124	A	G	intergenic_snp	intergenic_snp	0	0
RM1271_SNP_nn_3	MRG0271.RT0271	RM1271	442	downstream (indica)		5:23835208	5:22478854	T	C	intergenic_snp	intergenic_snp	0	0
RM1271_SNP_nn_4	MRG0271.RT0271	RM1271	452	downstream (indica)		5:23835218	5:22478864	T	C	intergenic_snp	intergenic_snp	0	0
RM1271_SNP_nn_5	MRG0271.RT0271	RM1271	1449	downstream (indica)		5:23836215	5:22479857	G	T	intergenic_snp	intergenic_snp	0	0
RM1349_SNP_nf_1	MRG0349.IRRI0349	RM1349	442	downstream (indica)		1:26174441	1:25071906	T	G	3p_utr_snp	non-synonymous_snp	0	1
RM1349_SNP_nf_2	MRG0349.IRRI0349	RM1349	559	downstream (indica)		1:26174558	1:25072023	G	A	3p_utr_snp	non-synonymous_snp	0	1
RM1349_SNP_nf_3	MRG0349.IRRI0349	RM1349	566	downstream (indica)		1:26174565	1:25072030	G	A	3p_utr_snp	non-synonymous_snp	0	1
RM1349_SNP_nf_4	MRG0349.IRRI0349	RM1349	707	downstream (indica)		1:26174706	1:25072170	G	A	intron_snp|3p_utr_snp	non-synonymous_snp	0	1
RM1349_SNP_nn_1	MRG0349.IRRI0349	RM1349	857	downstream (indica)		1:26174856	1:25072320	T	C	3p_utr_snp	synonymous_snp	0	0
RM2431_SNP_nn_1	MRG1431.RGP1431	RM2431	2441	upstream (indica)		4:35414527	4:35102213	C	T	intergenic_snp	intergenic_snp	0	0
RM2431_SNP_nn_2	MRG1431.RGP1431	RM2431	1212	upstream (indica)		4:35415756	4:35103442	T	C	intergenic_snp	intergenic_snp	0	0
RM2431_SNP_nn_3	MRG1431.RGP1431	RM2431	257	upstream (indica)		4:35416711	4:35104424	G	T	intron_snp	intergenic_snp	0	0
RM2431_SNP_nn_4	MRG1431.RGP1431	RM2431	2417	downstream (indica)		4:35419571	4:35107243	A	C	intergenic_snp	intergenic_snp	0	0
RM2431_SNP_nn_5	MRG1431.RGP1431	RM2431	2439	downstream (indica)		4:35419593	4:35107265	A	C	intergenic_snp	intergenic_snp	0	0
RM3133_SNP_nn_1	MRG2133.IRRI2133	RM3133	93	downstream (indica)		11:6210630	11:6187491	C	T	intergenic_snp	intergenic_snp	0	0
RM3133_SNP_nn_2	MRG2133.IRRI2133	RM3133	113	downstream (indica)		11:6210650	11:6187511	T	A	intergenic_snp	intergenic_snp	0	0
RM3133_SNP_nn_3	MRG2133.IRRI2133	RM3133	171	downstream (indica)		11:6210708	11:6187569	G	A	intergenic_snp	intergenic_snp	0	0
RM3133_SNP_nn_4	MRG2133.IRRI2133	RM3133	197	downstream (indica)		11:6210734	11:6187595	T	C	intergenic_snp	intergenic_snp	0	0
RM3133_SNP_nf_1	MRG2133.IRRI2133	RM3133	421	downstream (indica)		11:6210958	11:6187820	A	C	intergenic_snp	non-synonymous_snp	0	1
RM3212_SNP_nn_1	MRG2212.RT2212	RM3212	1950	upstream (indica)		2:30526495	2:28865210	A	G	intron_snp	intron_snp	0	0
RM3212_SNP_nn_2	MRG2212.RT2212	RM3212	1910	upstream (indica)		2:30526535	2:28865250	G	A	intron_snp	intron_snp	0	0
RM3212_SNP_nn_3	MRG2212.RT2212	RM3212	1857	upstream (indica)		2:30526588	2:28865303	A	T	intron_snp	intron_snp	0	0
RM3212_SNP_nn_4	MRG2212.RT2212	RM3212	764	upstream (indica)		2:30527681	2:28866400	G	A	intron_snp	intron_snp	0	0
RM3212_SNP_nn_5	MRG2212.RT2212	RM3212	1133	downstream (indica)		2:30529764	2:28868465	A	C	intergenic_snp	intergenic_snp	0	0
RM3317_SNP_nn_1	MRG2317.ARS2317	RM3317	145	upstream (indica)		4:13700583	4:13654210	C	A	intron_snp	intron_snp	0	0
RM3317_SNP_nn_2	MRG2317.ARS2317	RM3317	133	downstream (indica)		4:13700997	4:13654626	A	T	5p_utr_snp	5p_utr_snp	0	0
RM3317_SNP_nn_3	MRG2317.ARS2317	RM3317	1807	downstream (indica)		4:13702671	4:13656312	T	C	intergenic_snp	intergenic_snp	0	0
RM3317_SNP_nn_4	MRG2317.ARS2317	RM3317	1860	downstream (indica)		4:13702724	4:13656365	A	T	intergenic_snp	intergenic_snp	0	0
RM3317_SNP_nn_5	MRG2317.ARS2317	RM3317	2282	downstream (indica)		4:13703146	4:13656787	A	C	intergenic_snp	intergenic_snp	0	0
RM3698_SNP_nn_1	MRG2698.HAU2698	RM3698	296	upstream (indica)		3:23947147	3:21784586	G	A	intergenic_snp	intergenic_snp	0	0
RM3698_SNP_nn_2	MRG2698.HAU2698	RM3698	273	upstream (indica)		3:23947170	3:21784609	T	A	intergenic_snp	intergenic_snp	0	0
RM3698_SNP_nn_3	MRG2698.HAU2698	RM3698	0	between primers (indica)		3:23947607	3:21785052	G	A	3p_utr_snp|intron_snp	3p_utr_snp	0	0
RM3698_SNP_nn_4	MRG2698.HAU2698	RM3698	30	downstream (indica)		3:23947643	3:21785088	A	C	intron_snp	intron_snp	0	0
RM3698_SNP_nn_5	MRG2698.HAU2698	RM3698	67	downstream (indica)		3:23947680	3:21785125	T	A	intron_snp	intron_snp	0	0
RM3738_SNP_nn_1	MRG2738.HAU2738	RM3738	537	upstream (indica)		1:37871951	1:36934052	T	C	intergenic_snp	intergenic_snp	0	0
RM3738_SNP_nn_2	MRG2738.HAU2738	RM3738	479	upstream (indica)		1:37872009	1:36934110	C	T	intergenic_snp	intergenic_snp	0	0
RM3738_SNP_nn_3	MRG2738.HAU2738	RM3738	162	upstream (indica)		1:37872326	1:36934427	G	A	intergenic_snp	intergenic_snp	0	0
RM3738_SNP_nn_4	MRG2738.HAU2738	RM3738	79	upstream (indica)		1:37872409	1:36934510	A	G	intergenic_snp	intergenic_snp	0	0
RM3738_SNP_nn_5	MRG2738.HAU2738	RM3738	38	upstream (indica)		1:37872450	1:36934551	T	C	intergenic_snp	intergenic_snp	0	0
RM3747_SNP_nn_1	MRG2747.HAU2747	RM3747	715	upstream (indica)		12:2358290	12:2304674	T	G	intergenic_snp	intergenic_snp	0	0
RM3747_SNP_nf_1	MRG2747.HAU2747	RM3747	68	downstream (indica)		12:2359199	12:2305577	T	G	intergenic_snp	non-synonymous_snp	0	1
RM3747_SNP_ff_1	MRG2747.HAU2747	RM3747	274	downstream (indica)		12:2359405	12:2305780	A	G	non-synonymous_snp	non-synonymous_snp	1	1
RM3747_SNP_nn_2	MRG2747.HAU2747	RM3747	300	downstream (indica)		12:2359431	12:2305806	A	C	synonymous_snp	synonymous_snp	0	0
RM3747_SNP_nn_3	MRG2747.HAU2747	RM3747	411	downstream (indica)		12:2359542	12:2305917	T	A	intron_snp	intron_snp	0	0
RM4108_SNP_nn_1	MRG3108.RGP3108	RM4108	8	downstream (indica)		3:559810	3:536666	A	G	intergenic_snp	intergenic_snp	0	0
RM4108_SNP_nn_2	MRG3108.RGP3108	RM4108	408	downstream (indica)	RM14282 (539 bp upstream (indica))	3:560210	3:537066	C	G	intergenic_snp	intergenic_snp	0	0
RM4959_SNP_nn_1	MRG3959.RGP3959	RM4959	70	upstream (japonica)		1:469609	1:456418	T	A	intron_snp	intron_snp	0	0
RM4959_SNP_ff_1	MRG3959.RGP3959	RM4959	47	downstream (japonica)		1:469812	1:456683	G	C	non-synonymous_snp	non-synonymous_snp	1	1
RM4959_SNP_ff_2	MRG3959.RGP3959	RM4959	52	downstream (japonica)		1:469817	1:456688	A	T	non-synonymous_snp	non-synonymous_snp	1	1
RM4959_SNP_nn_2	MRG3959.RGP3959	RM4959	54	downstream (japonica)		1:469819	1:456690	G	T	unknown_snp	unknown_snp	0	0
RM4959_SNP_ff_3	MRG3959.RGP3959	RM4959	55	downstream (japonica)		1:469820	1:456691	G	A	non-synonymous_snp	non-synonymous_snp	1	1
RM5364_SNP_nn_1	MRG4364.RT4364	RM5364	502	upstream (indica)		12:11066408	12:11949355	T	C	intergenic_snp	intergenic_snp	0	0
RM5364_SNP_nn_2	MRG4364.RT4364	RM5364	495	upstream (indica)		12:11066415	12:11949362	A	G	intergenic_snp	intergenic_snp	0	0
RM5364_SNP_nn_3	MRG4364.RT4364	RM5364	457	upstream (indica)		12:11066453	12:11949400	T	C	intergenic_snp	intergenic_snp	0	0
RM5364_SNP_nn_4	MRG4364.RT4364	RM5364	46	downstream (indica)		12:11067079	12:11952856	C	T	intergenic_snp	intergenic_snp	0	0
RM5364_SNP_nn_5	MRG4364.RT4364	RM5364	511	downstream (indica)		12:11067544	12:11953349	T	G	intergenic_snp	intergenic_snp	0	0
RM5365_SNP_nn_1	MRG4365.HAU4365	RM5365	427	upstream (indica)		1:14994021	1:14517568	C	T	intergenic_snp	intergenic_snp	0	0
RM5365_SNP_nn_2	MRG4365.HAU4365	RM5365	42	upstream (indica)		1:14994406	1:14517932	C	A	intergenic_snp	intergenic_snp	0	0
RM5365_SNP_nn_3	MRG4365.HAU4365	RM5365	138	downstream (indica)		1:14994751	1:14518291	G	T	intergenic_snp	intergenic_snp	0	0
RM5365_SNP_nn_4	MRG4365.HAU4365	RM5365	1025	downstream (indica)		1:14995638	1:14519177	G	A	intergenic_snp	intergenic_snp	0	0
RM5365_SNP_nn_5	MRG4365.HAU4365	RM5365	1204	downstream (indica)		1:14995817	1:14519356	A	G	intergenic_snp	intergenic_snp	0	0
RM5427_SNP_nn_1	MRG4427.RT4427	RM5427	2481	upstream (indica)		2:22760092	2:21522487	T	C	intron_snp|3p_utr_snp	intron_snp|3p_utr_snp	0	0
RM5427_SNP_nn_2	MRG4427.RT4427	RM5427	2480	upstream (indica)		2:22760093	2:21522488	G	A	intron_snp|3p_utr_snp	intron_snp|3p_utr_snp	0	0
RM5427_SNP_nn_3	MRG4427.RT4427	RM5427	2464	upstream (indica)		2:22760109	2:21522504	C	T	intron_snp|3p_utr_snp	intron_snp|3p_utr_snp	0	0
RM5427_SNP_nn_4	MRG4427.RT4427	RM5427	2179	upstream (indica)		2:22760394	2:21522789	C	T	intron_snp|3p_utr_snp	intron_snp|3p_utr_snp	0	0
RM5427_SNP_nn_5	MRG4427.RT4427	RM5427	263	upstream (indica)		2:22762310	2:21524695	G	A	intergenic_snp	intergenic_snp	0	0
RM5479_SNP_nn_1	MRG4479.ARS4479	RM5479	562	upstream (indica)		12:23297344	12:24411954	C	T	intergenic_snp	intergenic_snp	0	0
RM5479_SNP_nn_2	MRG4479.ARS4479	RM5479	558	upstream (indica)		12:23297348	12:24411958	T	C	intergenic_snp	intergenic_snp	0	0
RM5479_SNP_nn_3	MRG4479.ARS4479	RM5479	472	upstream (indica)		12:23297434	12:24412044	C	T	intergenic_snp	intergenic_snp	0	0
RM5479_SNP_nn_4	MRG4479.ARS4479	RM5479	366	upstream (indica)		12:23297540	12:24412150	C	T	intergenic_snp	intergenic_snp	0	0
RM5479_SNP_nn_5	MRG4479.ARS4479	RM5479	379	downstream (indica)		12:23298480	12:24413092	G	T	intergenic_snp	intergenic_snp	0	0
RM5511_SNP_nn_1	MRG4511.IRRI4511	RM5511	2154	upstream (indica)		4:31449429	4:31110730	A	G	intron_snp	intron_snp	0	0
RM5511_SNP_nn_2	MRG4511.IRRI4511	RM5511	1714	upstream (indica)		4:31449869	4:31111169	G	A	intron_snp|5p_utr_snp	intron_snp	0	0
RM5511_SNP_nn_3	MRG4511.IRRI4511	RM5511	252	downstream (indica)		4:31452005	4:31113356	T	G	5p_utr_snp|intron_snp	intron_snp|5p_utr_snp	0	0
RM5511_SNP_nn_4	MRG4511.IRRI4511	RM5511	2856	downstream (indica)		4:31454609	4:31115990	T	C	intergenic_snp	intergenic_snp	0	0
RM5511_SNP_nn_5	MRG4511.IRRI4511	RM5511	2864	downstream (indica)		4:31454617	4:31115998	T	A	intergenic_snp	intergenic_snp	0	0
RM5657_SNP_nn_1	MRG4657.RGP4657	RM5657	226	downstream (japonica)		9:15673815	9:14368197	G	C	intron_snp|3p_utr_snp	3p_utr_snp	0	0
RM5657_SNP_nn_2	MRG4657.RGP4657	RM5657	325	downstream (japonica)		9:15673914	9:14368296	G	A	3p_utr_snp|intron_snp	3p_utr_snp	0	0
RM5657_SNP_ff_1	MRG4657.RGP4657	RM5657	548	downstream (japonica)		9:15674137	9:14368519	A	C	intron_snp|non-synonymous_snp	non-synonymous_snp	1	1
RM5657_SNP_ff_2	MRG4657.RGP4657	RM5657	718	downstream (japonica)		9:15674307	9:14368689	C	T	non-synonymous_snp|intron_snp	non-synonymous_snp	1	1
RM5657_SNP_nn_3	MRG4657.RGP4657	RM5657	859	downstream (japonica)		9:15674448	9:14368830	G	T	intron_snp|unknown_snp	unknown_snp	0	0
RM5791_SNP_nn_1	MRG4791.HAU4791	RM5791	310	upstream (indica)		2:10392596	2:10747388	A	G	intron_snp|3p_utr_snp	intergenic_snp	0	0
RM5791_SNP_nn_2	MRG4791.HAU4791	RM5791	137	upstream (indica)		2:10392769	2:10747561	A	G	intron_snp	synonymous_snp	0	0
RM5791_SNP_nn_3	MRG4791.HAU4791	RM5791	76	downstream (indica)		2:10393084	2:10747876	C	T	3p_utr_snp|intron_snp	synonymous_snp	0	0
RM5791_SNP_nn_4	MRG4791.HAU4791	RM5791	178	downstream (indica)		2:10393186	2:10747978	T	C	intron_snp|3p_utr_snp	synonymous_snp	0	0
RM5791_SNP_nf_1	MRG4791.HAU4791	RM5791	272	downstream (indica)		2:10393280	2:10748072	T	G	intergenic_snp	non-synonymous_snp	0	1
RM5844_SNP_nn_1	MRG4844.RT4844	RM5844	57	downstream (indica)		5:9419323	5:9149752	G	T	intergenic_snp	intergenic_snp	0	0
RM5844_SNP_nn_2	MRG4844.RT4844	RM5844	183	downstream (indica)		5:9419449	5:9149878	C	T	intergenic_snp	intergenic_snp	0	0
RM5844_SNP_nn_3	MRG4844.RT4844	RM5844	194	downstream (indica)		5:9419460	5:9149889	A	G	intergenic_snp	intergenic_snp	0	0
RM5844_SNP_nn_4	MRG4844.RT4844	RM5844	271	downstream (indica)		5:9419537	5:9149966	C	T	intergenic_snp	intergenic_snp	0	0
RM5844_SNP_nn_5	MRG4844.RT4844	RM5844	377	downstream (indica)		5:9419643	5:9150072	G	A	intergenic_snp	intergenic_snp	0	0
RM5857_SNP_nn_1	MRG4857.ARS4857	RM5857	389	downstream (indica)		11:12540144	11:11860874	A	G	intergenic_snp	intergenic_snp	0	0
RM5857_SNP_nn_2	MRG4857.ARS4857	RM5857	792	downstream (indica)		11:12540547	11:11861277	G	A	intergenic_snp	intergenic_snp	0	0
RM5857_SNP_nn_3	MRG4857.ARS4857	RM5857	1575	downstream (indica)		11:12541330	11:11861978	C	T	intergenic_snp	intergenic_snp	0	0
RM5857_SNP_nn_4	MRG4857.ARS4857	RM5857	3003	downstream (indica)		11:12542758	11:11863214	T	A	intergenic_snp	intergenic_snp	0	0
RM5857_SNP_nn_5	MRG4857.ARS4857	RM5857	3733	downstream (indica)		11:12543488	5:20228528	G	T	intergenic_snp	intergenic_snp	0	0
RM5963_SNP_nn_1	MRG4963.ARS4963	RM5963	1152	downstream (indica)		6:8781897	6:8816953	C	T	intergenic_snp	intergenic_snp	0	0
RM5963_SNP_nn_2	MRG4963.ARS4963	RM5963	1157	downstream (indica)		6:8781902	6:8816958	C	A	intergenic_snp	intergenic_snp	0	0
RM5963_SNP_nn_3	MRG4963.ARS4963	RM5963	1617	downstream (indica)		6:8782362	6:8817418	A	G	intergenic_snp	intergenic_snp	0	0
RM5963_SNP_nn_4	MRG4963.ARS4963	RM5963	1787	downstream (indica)		6:8782532	6:8817588	T	C	intergenic_snp	intergenic_snp	0	0
RM5963_SNP_nn_5	MRG4963.ARS4963	RM5963	1789	downstream (indica)		6:8782534	6:8817590	C	T	intergenic_snp	intergenic_snp	0	0
RM6711_SNP_nn_1	MRG5711.IRRI5711	RM6711	221	upstream (indica)		1:16540245	1:16112527	T	C	intergenic_snp	intergenic_snp	0	0
RM6711_SNP_nn_2	MRG5711.IRRI5711	RM6711	220	upstream (indica)		1:16540246	1:16112528	A	C	intergenic_snp	intergenic_snp	0	0
RM6711_SNP_nn_3	MRG5711.IRRI5711	RM6711	190	upstream (indica)		1:16540276	1:16112558	T	C	intergenic_snp	intergenic_snp	0	0
RM6711_SNP_nn_4	MRG5711.IRRI5711	RM6711	153	upstream (indica)		1:16540313	1:16112595	T	C	intergenic_snp	intergenic_snp	0	0
RM6711_SNP_nn_5	MRG5711.IRRI5711	RM6711	207	downstream (indica)		1:16540800	1:16113072	G	A	3p_utr_snp	intergenic_snp	0	0
RM7018_SNP_nn_1	MRG6018.RT6018	RM7018	5133	upstream (indica)		12:20924681	12:22188192	T	C	3p_utr_snp|intron_snp	intron_snp|5p_utr_snp	0	0
RM7018_SNP_nn_2	MRG6018.RT6018	RM7018	5036	upstream (indica)		12:20924778	12:22188289	C	T	3p_utr_snp|intron_snp	5p_utr_snp|intron_snp	0	0
RM7018_SNP_nn_3	MRG6018.RT6018	RM7018	3833	upstream (indica)		12:20925981	12:22189495	A	T	3p_utr_snp|intron_snp	intron_snp|3p_utr_snp	0	0
RM7018_SNP_nn_4	MRG6018.RT6018	RM7018	3634	upstream (indica)		12:20926180	12:22189691	C	T	intergenic_snp	3p_utr_snp|intron_snp	0	0
RM7018_SNP_nn_5	MRG6018.RT6018	RM7018	3525	upstream (indica)		12:20926289	12:22189800	C	G	intergenic_snp	intron_snp|3p_utr_snp	0	0
NSb_SNP_nn_1	NSb		9946	upstream (indica)		2:36863629	2:35099274	A	G	5p_utr_snp|intron_snp	5p_utr_snp	0	0
NSb_SNP_nn_2	NSb		9933	upstream (indica)		2:36863642	2:35099287	G	A	intron_snp|5p_utr_snp	5p_utr_snp	0	0
NSb_SNP_fn_1	NSb		8894	upstream (indica)		2:36864681	2:35100319	C	G	intron_snp|non-synonymous_snp	intergenic_snp	1	0
NSb_SNP_nn_3	NSb		8875	upstream (indica)		2:36864700	2:35100338	T	C	synonymous_snp|intron_snp	intergenic_snp	0	0
NSb_SNP_fn_2	NSb		8859	upstream (indica)		2:36864716	2:35100354	A	C	non-synonymous_snp|intron_snp	intergenic_snp	1	0
OS01G0883800_SNP_nn_1	OS01G0883800		0	between primers (indica)	sd1 (0 bp between primers (japonica))	1:39339636	1:38384198	C	G	intron_snp	intron_snp	0	0
OS01G0883800_SNP_nn_2	OS01G0883800		0	between primers (indica)	sd1 (0 bp between primers (japonica))	1:39339653	1:38384215	A	G	intron_snp	intron_snp	0	0
OS01G0883800_SNP_nn_3	OS01G0883800		0	between primers (indica)	sd1 (0 bp between primers (japonica))	1:39339839	1:38384401	A	G	intron_snp	intron_snp	0	0
OS06G0133000_SNP_ff_1	OS06G0133000		0	between primers (indica)	Wx (0 bp between primers (japonica))	6:1645497	6:1768006	A	C	non-synonymous_snp	non-synonymous_snp	1	1
OS06G0133000_SNP_nn_1	OS06G0133000		0	between primers (indica)	Wx (0 bp between primers (japonica))	6:1646215	6:1768724	T	C	synonymous_snp	synonymous_snp	0	0
OS07G0261200_SNP_nn_1	OS07G0261200		0	between primers (indica)	Ghd7 (0 bp between primers (japonica))|Ghd7_2 (280 bp downstream (indica))|Ghd7-05SNP (281 bp downstream (japonica))	7:9266588	7:9153117	G	A	intron_snp	intron_snp	0	0
OS07G0261200_SNP_nn_2	OS07G0261200		0	between primers (indica)	Ghd7 (0 bp between primers (japonica))	7:9267226	7:9153755	T	A	intron_snp	intron_snp	0	0
OS07G0261200_SNP_nn_3	OS07G0261200		0	between primers (indica)	Ghd7 (0 bp between primers (japonica))|Ghd7_1 (100 bp upstream (indica))	7:9267705	7:9154234	G	A	intron_snp	intron_snp	0	0
OS08G0424500_SNP_nn_1	OS08G0424500		0	between primers (indica)	badh2-E2 (126 bp downstream (indica))|badh2-UTR-E7 (435 bp downstream (indica))|ESP.EAP (2174 bp upstream (japonica))|badh2-E7 (2302 bp upstream (indica))|IFAP.INSP (2398 bp upstream (indica))	8:21746585	8:20380447	G	C	intron_snp	intron_snp	0	0
OS08G0424500_SNP_nn_2	OS08G0424500		0	between primers (indica)	badh2-E2 (337 bp downstream (indica))|badh2-UTR-E7 (646 bp downstream (indica))|ESP.EAP (1963 bp upstream (japonica))|badh2-E7 (2091 bp upstream (indica))|IFAP.INSP (2187 bp upstream (indica))	8:21746796	8:20380658	C	T	intron_snp	intron_snp	0	0
OS08G0424500_SNP_nn_3	OS08G0424500		0	between primers (indica)	badh2-E2 (562 bp downstream (indica))|badh2-UTR-E7 (871 bp downstream (indica))|ESP.EAP (1738 bp upstream (japonica))|badh2-E7 (1866 bp upstream (indica))|IFAP.INSP (1962 bp upstream (indica))	8:21747021	8:20380883	T	C	intron_snp	intron_snp	0	0
OS08G0424500_SNP_nn_4	OS08G0424500		0	between primers (indica)	ESP.EAP (230 bp downstream (japonica))|badh2-E7 (529 bp downstream (indica))|IFAP.INSP (550 bp downstream (indica))|badh2-E13/badh2-E12 (1593 bp upstream (indica))|badh2-E14 (2102 bp upstream (indica))|badh2-E2 (3108 bp downstream (indica))	8:21749567	8:20383435	C	T	3p_utr_snp|intron_snp	intron_snp	0	0
OSR14_SNP_nn_1	OSR14		427	downstream (indica)	RM110 (497 bp downstream (indica))	2:1272184	2:1327603	T	C	intron_snp	intron_snp	0	0
OSR14_SNP_nn_2	OSR14		487	downstream (indica)	RM110 (557 bp downstream (indica))	2:1272244	2:1327663	A	G	5p_utr_snp|intron_snp	intron_snp	0	0
OSR14_SNP_nn_3	OSR14		508	downstream (indica)	RM110 (578 bp downstream (indica))	2:1272265	2:1327684	G	A	intron_snp|5p_utr_snp	intron_snp	0	0
OSR17_SNP_nn_1	OSR17		2413	upstream (indica)		2:765106	2:824738	G	C	intergenic_snp	intergenic_snp	0	0
OSR17_SNP_nn_2	OSR17		2384	upstream (indica)		2:765135	2:824767	A	G	intergenic_snp	intergenic_snp	0	0
OSR17_indel_nn_1	OSR17		1840	upstream (indica)		2:765679	2:825311	G	-	intergenic_deletion	3p_utr_deletion	0	0
OSR17_SNP_nn_3	OSR17		553	downstream (indica)		2:768225	2:827897	T	G	intergenic_snp	intergenic_snp	0	0
OSR17_SNP_nn_4	OSR17		2041	downstream (indica)		2:769713	2:829385	C	T	intergenic_snp	intergenic_snp	0	0
RM104_SNP_nn_1	OSR20	RM104	223	upstream (indica)		1:41175669	1:40167660	G	C	intergenic_snp	intergenic_snp	0	0
RM104_SNP_nn_2	OSR20	RM104	95	downstream (indica)		1:41176223	1:40168198	A	G	intron_snp	intron_snp	0	0
RM104_SNP_nn_3	OSR20	RM104	611	downstream (indica)		1:41176739	1:40168717	G	T	intron_snp	intron_snp	0	0
RM104_SNP_nn_4	OSR20	RM104	1217	downstream (indica)		1:41177345	1:40169278	T	A	intron_snp|3p_utr_snp	intron_snp	0	0
RM104_SNP_ff_1	OSR20	RM104	1664	downstream (indica)		1:41177792	1:40169725	A	G	non-synonymous_snp|intron_snp	non-synonymous_snp	1	1
RM138_SNP_nn_1	OSR26	RM138	247	upstream (indica)		2:37465734	2:35679557	C	T	intergenic_snp	intergenic_snp	0	0
RM138_SNP_nn_2	OSR26	RM138	88	upstream (indica)		2:37465893	2:35679715	C	T	intergenic_snp	intergenic_snp	0	0
RM138_SNP_nn_3	OSR26	RM138	221	downstream (indica)		2:37466421	2:35680258	G	A	intergenic_snp	intron_snp	0	0
RM138_SNP_nn_4	OSR26	RM138	227	downstream (indica)		2:37466427	2:35680264	G	T	intergenic_snp	intron_snp	0	0
RM138_SNP_nn_5	OSR26	RM138	234	downstream (indica)		2:37466434	2:35680271	G	A	intergenic_snp	intron_snp	0	0
RM153_SNP_nn_1	OSR35	RM153	999	upstream (indica)		5:217528	5:188783	G	A	intergenic_snp	intergenic_snp	0	0
RM153_SNP_nn_2	OSR35	RM153	995	upstream (indica)		5:217532	5:188787	G	A	intergenic_snp	intergenic_snp	0	0
RM153_SNP_nn_3	OSR35	RM153	707	upstream (indica)		5:217820	5:189075	A	G	intergenic_snp	intergenic_snp	0	0
RM153_SNP_nn_4	OSR35	RM153	182	upstream (indica)		5:218345	5:189600	G	T	intergenic_snp	intergenic_snp	0	0
RM153_SNP_fn_1	OSR35	RM153	119	upstream (indica)		5:218408	5:189663	A	T	non-synonymous_snp	intergenic_snp	1	0
RM145_SNP_nn_1	OSR9A	RM145	989	upstream (indica)		2:7828525	2:7705905	T	C	intergenic_snp	intergenic_snp	0	0
RM145_SNP_nn_2	OSR9A	RM145	841	upstream (indica)		2:7828673	2:7706053	T	C	intergenic_snp	intergenic_snp	0	0
RM145_SNP_nn_3	OSR9A	RM145	297	upstream (indica)		2:7829217	2:7706597	C	T	intergenic_snp	intergenic_snp	0	0
RM145_SNP_nn_4	OSR9A	RM145	1175	downstream (indica)		2:7830863	2:7708283	A	G	intron_snp	intron_snp	0	0
RM145_SNP_nn_5	OSR9A	RM145	1399	downstream (indica)		2:7831087	2:7708507	C	T	intron_snp	intron_snp	0	0
Os02g0724000_SNP_ff_1	Os02g0724000		0	between primers (indica)	caps1 (307 bp downstream (indica))	2:31847900	2:30096766	T	C	non-synonymous_snp|intron_snp	non-synonymous_snp	1	1
Os02g0724000_SNP_nn_1	Os02g0724000		0	between primers (indica)	caps1 (1340 bp downstream (indica))	2:31848933	2:30097801	A	G	intron_snp	intron_snp	0	0
Os02g0724000_SNP_nn_2	Os02g0724000		0	between primers (indica)	caps1 (1489 bp downstream (indica))	2:31849082	2:30097950	C	T	synonymous_snp|intron_snp	synonymous_snp	0	0
Os02g0724000_SNP_ff_2	Os02g0724000		0	between primers (indica)		2:31849158	2:30098026	G	T	non-synonymous_snp|intron_snp	non-synonymous_snp	1	1
Os03g0112700_SNP_ff_1	Os03g0112700		0	between primers (indica)	Ehd4-MAS (426 bp downstream (indica))	3:732585	3:718150	G	C	non-synonymous_snp|intron_snp	non-synonymous_snp	1	1
Os03g0112700_SNP_ff_2	Os03g0112700		0	between primers (indica)	Ehd4-MAS (924 bp downstream (indica))	3:733083	3:718648	T	A	non-synonymous_snp|intron_snp	non-synonymous_snp	1	1
Os03g0112700_SNP_ff_3	Os03g0112700		0	between primers (indica)	Ehd4-MAS (1038 bp downstream (indica))	3:733197	3:718762	T	C	intron_snp|non-synonymous_snp	non-synonymous_snp	1	1
Os03g0112700_SNP_ff_4	Os03g0112700		0	between primers (indica)		3:734128	3:719696	G	A	non-synonymous_snp|intron_snp	non-synonymous_snp	1	1
Os03g0112700_SNP_ff_5	Os03g0112700		0	between primers (indica)		3:734381	3:719949	C	A	non-synonymous_snp|intron_snp	non-synonymous_snp	1	1
Os03g0122600_SNP_nn_1	Os03g0122600		0	between primers (indica)		3:1281323	3:1270309	A	C	3p_utr_snp|intron_snp	intergenic_snp	0	0
Os03g0122600_SNP_nn_2	Os03g0122600		0	between primers (indica)		3:1284198	3:1273206	A	G	intron_snp	intron_snp	0	0
Os03g0122600_SNP_nn_3	Os03g0122600		0	between primers (indica)		3:1285171	3:1274179	G	T	intron_snp	intron_snp	0	0
Os03g0122600_SNP_nn_4	Os03g0122600		0	between primers (indica)		3:1286272	3:1275280	A	G	intergenic_snp	intron_snp	0	0
Os03g0122600_SNP_nn_5	Os03g0122600		0	between primers (indica)		3:1287584	3:1276592	T	C	intergenic_snp	intron_snp	0	0
Os03g0327600_SNP_fn_1	Os03g0327600		0	between primers (indica)	LOC_Os03g21040 (0 bp between primers (indica))	3:12322055	3:11958984	A	G	non-synonymous_snp|synonymous_snp	synonymous_snp	1	0
Os03g0327600_SNP_nn_1	Os03g0327600		0	between primers (indica)	LOC_Os03g21040 (0 bp between primers (indica))	3:12322216	3:11959145	A	G	intron_snp	intron_snp	0	0
Os03g0327600_SNP_nn_2	Os03g0327600		8	downstream (indica)	LOC_Os03g21040 (8 bp downstream (indica))	3:12322570	3:11959499	G	T	5p_utr_snp	5p_utr_snp	0	0
Os03g0762000_SNP_nn_1	Os03g0762000		0	between primers (indica)		3:34608874	3:31509275	G	A	intron_snp	intron_snp	0	0
Os03g0762000_SNP_nn_2	Os03g0762000		0	between primers (indica)		3:34610331	3:31510732	A	G	3p_utr_snp|intron_snp	intron_snp	0	0
Os03g0762000_SNP_nn_3	Os03g0762000		0	between primers (indica)		3:34610534	3:31510935	A	G	intron_snp	intron_snp	0	0
Os03g0762000_SNP_nn_4	Os03g0762000		0	between primers (indica)		3:34612814	3:31513215	C	T	intron_snp	intron_snp	0	0
Os03g0762000_SNP_nn_5	Os03g0762000		0	between primers (indica)		3:34612994	3:31513395	A	T	intron_snp	intron_snp	0	0
Os03g0793500_SNP_ff_1	Os03g0793500		0	between primers (indica)		3:36107175	3:33000663	G	A	non-synonymous_snp|5p_utr_snp	non-synonymous_snp	1	1
Os03g0793500_SNP_ff_2	Os03g0793500		0	between primers (indica)		3:36107206	3:33000694	G	T	5p_utr_snp|non-synonymous_snp	non-synonymous_snp	1	1
Os03g0793500_SNP_nn_1	Os03g0793500		0	between primers (indica)		3:36108325	3:33001813	C	A	intron_snp|3p_utr_snp	3p_utr_snp|intron_snp	0	0
Os03g0793500_SNP_fn_1	Os03g0793500		0	between primers (indica)		3:36110801	3:33004313	G	C	non-synonymous_snp|intron_snp	intron_snp	1	0
Os03g0793500_SNP_nn_2	Os03g0793500		0	between primers (indica)		3:36111041	3:33004553	T	A	3p_utr_snp|intron_snp	intron_snp	0	0
Os04g0352400_SNP_nn_1	Os04g0352400		13218	downstream (indica)	LOC_Os04g28420 (13218 bp downstream (indica))	4:16701702	4:16830808	T	A	intergenic_snp	intergenic_snp	0	0
Os04g0401700_SNP_nn_1	Os04g0401700		0	between primers (indica)	LOC_Os04g32920 (0 bp between primers (indica))	4:19947436	4:19889514	C	T	5p_utr_snp|synonymous_snp	synonymous_snp	0	0
Os04g0401700_SNP_nn_2	Os04g0401700		0	between primers (indica)	LOC_Os04g32920 (0 bp between primers (indica))	4:19948272	4:19890350	T	G	intron_snp	intron_snp	0	0
Os04g0401700_SNP_nn_3	Os04g0401700		0	between primers (indica)	LOC_Os04g32920 (0 bp between primers (indica))	4:19948948	4:19891022	G	A	intron_snp	intron_snp	0	0
Os04g0434800_SNP_nn_1	Os04g0434800		0	between primers (indica)	LOC_Os04g35520 (0 bp between primers (indica))	4:21638497	4:21625135	G	A	synonymous_snp	synonymous_snp	0	0
Os04g0434800_SNP_nn_2	Os04g0434800		0	between primers (indica)	LOC_Os04g35520 (0 bp between primers (indica))	4:21638985	4:21625623	G	A	synonymous_snp	synonymous_snp	0	0
Os04g0438300_SNP_nn_1	Os04g0438300		0	between primers (indica)	LOC_Os04g35760 (0 bp between primers (indica))	4:21808978	4:21794700	A	C	intron_snp	intron_snp	0	0
Os04g0438300_SNP_ff_1	Os04g0438300		0	between primers (indica)	LOC_Os04g35760 (0 bp between primers (indica))	4:21809386	4:21795109	A	G	non-synonymous_snp|5p_utr_snp	non-synonymous_snp	1	1
Os04g0445700_SNP_nn_1	Os04g0445700		0	between primers (indica)	LOC_Os04g36800 (0 bp between primers (indica))	4:22310913	4:22217567	G	A	intron_snp	intron_snp	0	0
Os04g0445700_SNP_nn_2	Os04g0445700		0	between primers (indica)	LOC_Os04g36800 (0 bp between primers (indica))	4:22312071	4:22218725	G	A	intron_snp	intron_snp	0	0
Os04g0468600_SNP_nn_1	Os04g0468600		2119	upstream (indica)	LOC_Os04g39320 (2119 bp upstream (indica))	4:23476047	4:23406841	G	A	intergenic_snp	intergenic_snp	0	0
Os04g0468600_SNP_nn_2	Os04g0468600		1955	upstream (indica)	LOC_Os04g39320 (1955 bp upstream (indica))	4:23476211	4:23407005	A	G	intergenic_snp	intergenic_snp	0	0
Os04g0468600_SNP_nn_3	Os04g0468600		1895	upstream (indica)	LOC_Os04g39320 (1895 bp upstream (indica))	4:23476271	4:23407065	G	C	intergenic_snp	intergenic_snp	0	0
Os04g0469700_SNP_nn_1	Os04g0469700		889	upstream (indica)	LOC_Os04g39430 (1913 bp upstream (indica))	4:23534759	4:23465604	A	G	3p_utr_snp	3p_utr_snp	0	0
Os04g0469700_SNP_nn_2	Os04g0469700		0	between primers (indica)	LOC_Os04g39430 (0 bp between primers (indica))	4:23540463	4:23471311	C	G	synonymous_snp|intron_snp	intron_snp|synonymous_snp	0	0
Os04g0469700_SNP_nn_3	Os04g0469700		0	between primers (indica)	LOC_Os04g39430 (775 bp downstream (indica))	4:23541291	4:23472139	G	C	intergenic_snp	3p_utr_snp	0	0
Os04g0469700_SNP_nn_4	Os04g0469700		674	downstream (indica)	LOC_Os04g39430 (1592 bp downstream (indica))	4:23542108	4:23472956	G	C	intergenic_snp	intergenic_snp	0	0
Os04g0469700_SNP_nn_5	Os04g0469700		1401	downstream (indica)	LOC_Os04g39430 (2319 bp downstream (indica))	4:23542835	4:23473683	A	G	intergenic_snp	intergenic_snp	0	0
Os04g0474800_SNP_nn_1	Os04g0474800		0	between primers (indica)	LOC_Os04g39880 (0 bp between primers (indica))	4:23871412	4:23748494	G	C	3p_utr_snp|intron_snp	intron_snp	0	0
Os04g0474800_SNP_nn_2	Os04g0474800		0	between primers (indica)	LOC_Os04g39880 (0 bp between primers (indica))	4:23872158	4:23749240	G	A	intron_snp	intron_snp	0	0
Os04g0474800_SNP_nn_3	Os04g0474800		0	between primers (indica)	LOC_Os04g39880 (0 bp between primers (indica))	4:23872995	4:23750077	A	G	intron_snp	intron_snp	0	0
Os04g0474800_SNP_nn_4	Os04g0474800		0	between primers (indica)	LOC_Os04g39880 (0 bp between primers (indica))	4:23873004	4:23750086	A	G	intron_snp	intron_snp	0	0
Os04g0474800_SNP_nn_5	Os04g0474800		0	between primers (indica)	LOC_Os04g39880 (0 bp between primers (indica))	4:23874943	4:23752029	A	G	intron_snp	intron_snp	0	0
Os06g0142600_SNP_ff_1	Os06g0142600		0	between primers (indica)	SNP_4 (259 bp upstream (indica))|SNP_3 (921 bp downstream (indica))	6:2112567	6:2234700	T	C	non-synonymous_snp	non-synonymous_snp	1	1
Os06g0142600_SNP_ff_2	Os06g0142600		0	between primers (indica)	SNP_4 (224 bp upstream (indica))|SNP_3 (956 bp downstream (indica))	6:2112602	6:2234735	A	G	non-synonymous_snp	non-synonymous_snp	1	1
Os06g0142600_SNP_ff_3	Os06g0142600		0	between primers (indica)	SNP_4 (100 bp downstream (indica))	6:2113389	6:2235522	T	C	non-synonymous_snp	non-synonymous_snp	1	1
Os06g0142600_SNP_ff_4	Os06g0142600		0	between primers (indica)		6:2114512	6:2236645	G	A	non-synonymous_snp	non-synonymous_snp	1	1
Os06g0142600_SNP_nn_1	Os06g0142600		0	between primers (indica)		6:2116586	6:2238719	G	A	intron_snp	intergenic_snp	0	0
Os06g0157500_SNP_ff_1	Os06g0157500		0	between primers (indica)	Os06g0157700 (0 bp between primers (indica))|qRFT1 (82 bp downstream (indica))	6:2817941	6:2927171	T	C	non-synonymous_snp	non-synonymous_snp	1	1
Os06g0157700_SNP_nn_1	Os06g0157700		0	between primers (indica)	Os06g0157500 (0 bp between primers (indica))|qRFT1 (71 bp downstream (indica))	6:2817930	6:2927160	T	C	synonymous_snp	synonymous_snp	0	0
Os07g0695100_SNP_ff_1	Os07g0695100		0	between primers (indica)		7:30213596	7:29623777	G	A	non-synonymous_snp	unknown_snp|non-synonymous_snp	1	1
Os07g0695100_SNP_ff_2	Os07g0695100		0	between primers (indica)		7:30216728	7:29626909	A	G	non-synonymous_snp	non-synonymous_snp|intron_snp	1	1
Os07g0695100_SNP_ff_3	Os07g0695100		0	between primers (indica)		7:30217031	7:29627212	G	A	non-synonymous_snp	intron_snp|non-synonymous_snp	1	1
Os07g0695100_SNP_ff_4	Os07g0695100		0	between primers (indica)		7:30217047	7:29627228	C	T	non-synonymous_snp	intron_snp|non-synonymous_snp	1	1
Os07g0695100_SNP_ff_5	Os07g0695100		0	between primers (indica)		7:30217059	7:29627240	T	G	non-synonymous_snp	intron_snp|non-synonymous_snp	1	1
Os08g0143400_SNP_ff_1	Os08g0143400		0	between primers (indica)		8:2339656	8:2386078	C	T	non-synonymous_snp	non-synonymous_snp	1	1
Os08g0143400_SNP_nn_1	Os08g0143400		0	between primers (indica)		8:2339660	8:2386082	A	G	synonymous_snp	synonymous_snp	0	0
Os08g0143400_SNP_ff_2	Os08g0143400		0	between primers (indica)		8:2339668	8:2386090	T	A	non-synonymous_snp	non-synonymous_snp	1	1
Os08g0143400_SNP_nn_2	Os08g0143400		0	between primers (indica)		8:2339858	8:2386280	A	G	synonymous_snp	synonymous_snp	0	0
Os08g0143400_SNP_nn_3	Os08g0143400		0	between primers (indica)		8:2342033	8:2388483	A	G	synonymous_snp	synonymous_snp	0	0
Os08g0174500_SNP_nn_1	Os08g0174500		0	between primers (indica)	Ghd8_indel (0 bp between primers (indica))|LOC_Os08g07740 (0 bp between primers (indica))|Ghd8 (0 bp between primers (japonica))|qGhd8 (0 bp between primers (indica))|Ghd8_PCR (0 bp between primers (indica))|Ghd8_seq (263 bp upstream (indica))	8:4312451	8:4333856	C	T	intron_snp|unknown_snp	intron_snp	0	0
Os10g0463400_SNP_ff_1	Os10g0463400		0	between primers (indica)		10:18993581	10:17076177	T	C	non-synonymous_snp	non-synonymous_snp	1	1
Os10g0463400_SNP_ff_2	Os10g0463400		0	between primers (indica)		10:18993591	10:17076187	C	T	non-synonymous_snp	non-synonymous_snp	1	1
Os10g0463400_SNP_ff_3	Os10g0463400		0	between primers (indica)		10:18993656	10:17076252	A	T	non-synonymous_snp	non-synonymous_snp	1	1
Os10g0463400_SNP_ff_4	Os10g0463400		0	between primers (indica)		10:18993734	10:17076330	G	A	non-synonymous_snp	non-synonymous_snp	1	1
Os10g0463400_SNP_ff_5	Os10g0463400		0	between primers (indica)	qEhd1 (0 bp between primers (indica))	10:18995177	10:17077753	C	A	non-synonymous_snp	non-synonymous_snp	1	1
OsR498G0100177000_SNP_ff_1	OsR498G0100177000.01		0	between primers (indica)		1:2622964	1:2670823	C	T	non-synonymous_snp	non-synonymous_snp	1	1
OsR498G0100177000_SNP_ff_2	OsR498G0100177000.01		0	between primers (indica)		1:2623031	1:2670890	A	G	non-synonymous_snp	non-synonymous_snp	1	1
OsR498G0100177000_SNP_ff_3	OsR498G0100177000.01		0	between primers (indica)		1:2623933	1:2671792	A	G	non-synonymous_snp	non-synonymous_snp	1	1
OsR498G0100177000_SNP_ff_4	OsR498G0100177000.01		0	between primers (indica)		1:2624167	1:2672026	G	A	non-synonymous_snp	non-synonymous_snp	1	1
OsR498G0100177000_SNP_ff_5	OsR498G0100177000.01		0	between primers (indica)		1:2624788	1:2672647	G	A	non-synonymous_snp	non-synonymous_snp	1	1
OsR498G0100178200_SNP_fn_1	OsR498G0100178200.01		0	between primers (indica)		1:2638256	1:2682111	T	A	non-synonymous_snp|intron_snp	intergenic_snp	1	0
OsR498G0100178200_SNP_fn_2	OsR498G0100178200.01		0	between primers (indica)		1:2638364	1:2682219	T	G	non-synonymous_snp|intron_snp	intergenic_snp	1	0
OsR498G0100178200_SNP_fn_3	OsR498G0100178200.01		0	between primers (indica)		1:2638544	1:2682399	G	T	non-synonymous_snp|intron_snp	intergenic_snp	1	0
OsR498G0100178200_SNP_fn_4	OsR498G0100178200.01		0	between primers (indica)		1:2639198	1:2683053	C	T	non-synonymous_snp|intron_snp	intergenic_snp	1	0
OsR498G0100178200_SNP_ff_1	OsR498G0100178200.01		0	between primers (indica)		1:2640707	1:2684562	G	C	intron_snp|non-synonymous_snp	non-synonymous_snp	1	1
OsR498G0100267100_SNP_nn_1	OsR498G0100267100.01		0	between primers (indica)		1:4105421	1:4104693	A	G	5p_utr_snp|intron_snp	intergenic_snp	0	0
OsR498G0100267100_SNP_nn_2	OsR498G0100267100.01		0	between primers (indica)		1:4105651	1:4104923	T	C	intron_snp|5p_utr_snp|synonymous_snp	intergenic_snp	0	0
OsR498G0100267100_SNP_fn_1	OsR498G0100267100.01		0	between primers (indica)		1:4106579	1:4105851	T	C	non-synonymous_snp|intron_snp	intergenic_snp	1	0
OsR498G0100267100_SNP_fn_2	OsR498G0100267100.01		0	between primers (indica)		1:4106988	1:4106260	A	G	non-synonymous_snp|intron_snp	intergenic_snp	1	0
OsR498G0100267100_SNP_ff_1	OsR498G0100267100.01		0	between primers (indica)		1:4107708	1:4106980	A	G	non-synonymous_snp|intron_snp	non-synonymous_snp	1	1
OsR498G0100591500_SNP_nn_1	OsR498G0100591500.01		0	between primers (indica)		1:8839458	1:8748970	T	A	5p_utr_snp	5p_utr_snp	0	0
OsR498G0100591500_SNP_nn_2	OsR498G0100591500.01		0	between primers (indica)		1:8840546	1:8750058	A	G	5p_utr_snp	5p_utr_snp	0	0
OsR498G0100591500_SNP_fn_1	OsR498G0100591500.01		0	between primers (indica)		1:8844561	1:8754073	C	T	non-synonymous_snp	intergenic_snp	1	0
OsR498G0100591500_SNP_fn_2	OsR498G0100591500.01		0	between primers (indica)		1:8844755	1:8754267	A	G	non-synonymous_snp	intergenic_snp	1	0
OsR498G0100591500_SNP_fn_3	OsR498G0100591500.01		0	between primers (indica)		1:8845370	1:8754882	G	A	non-synonymous_snp	intergenic_snp	1	0
OsR498G0100629900_SNP_nn_1	OsR498G0100629900.01		0	between primers (indica)		1:9384429	1:9293394	C	A	intron_snp	intron_snp	0	0
OsR498G0100629900_SNP_fn_1	OsR498G0100629900.01		0	between primers (indica)		1:9387317	1:9296282	T	C	non-synonymous_snp|intron_snp	3p_utr_snp	1	0
OsR498G0100629900_SNP_fn_2	OsR498G0100629900.01		0	between primers (indica)		1:9387537	1:9296502	T	G	intron_snp|non-synonymous_snp	3p_utr_snp	1	0
OsR498G0100629900_SNP_fn_3	OsR498G0100629900.01		0	between primers (indica)		1:9388340	1:9297305	C	T	non-synonymous_snp|intron_snp	3p_utr_snp	1	0
OsR498G0100629900_SNP_fn_4	OsR498G0100629900.01		0	between primers (indica)		1:9389240	1:9298205	C	G	non-synonymous_snp|intron_snp	3p_utr_snp	1	0
OsR498G0100666700_SNP_fn_1	OsR498G0100666700.01		0	between primers (indica)		1:9991147	1:9847727	G	A	non-synonymous_snp	intergenic_snp	1	0
OsR498G0100666700_SNP_nn_1	OsR498G0100666700.01		25	downstream (indica)		1:9992362	1:9848982	A	C	intergenic_snp	intergenic_snp	0	0
OsR498G0100666700_SNP_nn_2	OsR498G0100666700.01		903	downstream (indica)		1:9993240	1:9849862	G	A	intergenic_snp	intergenic_snp	0	0
OsR498G0100666700_SNP_nn_3	OsR498G0100666700.01		931	downstream (indica)		1:9993268	1:9849890	T	C	intergenic_snp	intergenic_snp	0	0
OsR498G0100666700_SNP_nn_4	OsR498G0100666700.01		986	downstream (indica)		1:9993323	1:9849945	G	A	intergenic_snp	intergenic_snp	0	0
OsR498G0100857600_SNP_nn_1	OsR498G0100857600.01		246	upstream (indica)		1:13242840	1:13141686	T	A	intergenic_snp	intergenic_snp	0	0
OsR498G0100857600_SNP_ff_1	OsR498G0100857600.01		0	between primers (indica)		1:13243361	1:13142207	T	G	non-synonymous_snp	non-synonymous_snp	1	1
OsR498G0100857600_SNP_ff_2	OsR498G0100857600.01		0	between primers (indica)		1:13243654	1:13142500	C	T	non-synonymous_snp	non-synonymous_snp	1	1
OsR498G0100857600_SNP_nn_2	OsR498G0100857600.01		0	between primers (indica)		1:13245124	1:13143970	G	A	synonymous_snp	synonymous_snp	0	0
OsR498G0100857600_SNP_nn_3	OsR498G0100857600.01		277	downstream (indica)		1:13246382	1:13145218	T	C	intergenic_snp	intergenic_snp	0	0
OsR498G0100937400_SNP_fn_1	OsR498G0100937400.01		0	between primers (indica)		1:15005499	1:14529297	T	A	non-synonymous_snp	intergenic_snp	1	0
OsR498G0100937400_SNP_ff_1	OsR498G0100937400.01		0	between primers (indica)		1:15006614	1:14530413	A	T	non-synonymous_snp	non-synonymous_snp	1	1
OsR498G0100937400_SNP_ff_2	OsR498G0100937400.01		0	between primers (indica)		1:15006666	1:14530465	C	T	non-synonymous_snp	non-synonymous_snp	1	1
OsR498G0100937400_SNP_ff_3	OsR498G0100937400.01		0	between primers (indica)		1:15006867	1:14530666	A	C	non-synonymous_snp	non-synonymous_snp	1	1
OsR498G0100937400_SNP_ff_4	OsR498G0100937400.01		0	between primers (indica)		1:15007299	1:14531098	C	A	non-synonymous_snp	non-synonymous_snp	1	1
OsR498G0100940200_SNP_fn_1	OsR498G0100940200.01		0	between primers (indica)		1:15028319	1:14578558	A	C	non-synonymous_snp|intron_snp	intron_snp|3p_utr_snp	1	0
OsR498G0100940200_SNP_ff_1	OsR498G0100940200.01		0	between primers (indica)		1:15029775	1:14579995	A	G	non-synonymous_snp	non-synonymous_snp	1	1
OsR498G0100940200_SNP_ff_2	OsR498G0100940200.01		0	between primers (indica)		1:15029964	1:14580184	C	T	non-synonymous_snp	non-synonymous_snp	1	1
OsR498G0100940200_SNP_ff_3	OsR498G0100940200.01		0	between primers (indica)		1:15030078	1:14580298	G	T	non-synonymous_snp	non-synonymous_snp	1	1
OsR498G0100940200_SNP_ff_4	OsR498G0100940200.01		0	between primers (indica)		1:15030887	1:14581107	C	T	5p_utr_snp|non-synonymous_snp	non-synonymous_snp	1	1
OsR498G0100942600_SNP_fn_1	OsR498G0100942600.01		0	between primers (indica)		1:15066060	1:14616255	G	A	non-synonymous_snp|synonymous_snp|intron_snp	intergenic_snp	1	0
OsR498G0100942600_SNP_fn_2	OsR498G0100942600.01		0	between primers (indica)		1:15066249	1:14616444	G	C	non-synonymous_snp|intron_snp	intergenic_snp	1	0
OsR498G0100942600_SNP_fn_3	OsR498G0100942600.01		0	between primers (indica)		1:15066851	1:14617046	A	C	3p_utr_snp|non-synonymous_snp	intergenic_snp	1	0
OsR498G0100942600_SNP_nn_1	OsR498G0100942600.01		0	between primers (indica)		1:15067293	1:14617487	A	C	intron_snp	intergenic_snp	0	0
OsR498G0100942600_SNP_nn_2	OsR498G0100942600.01		0	between primers (indica)		1:15069081	1:14619264	G	A	intron_snp|5p_utr_snp	intergenic_snp	0	0
OsR498G0101131600_SNP_nf_1	OsR498G0101131600.01		951	upstream (indica)		1:19248458	1:18530907	G	A	intergenic_snp	5p_utr_snp|non-synonymous_snp	0	1
OsR498G0101134700_SNP_fn_1	OsR498G0101134700.01		0	between primers (indica)		1:19332417	1:18614959	C	T	non-synonymous_snp	3p_utr_snp	1	0
OsR498G0101134700_SNP_fn_2	OsR498G0101134700.01		0	between primers (indica)		1:19332442	1:18614984	C	T	non-synonymous_snp	3p_utr_snp	1	0
OsR498G0101134700_SNP_fn_3	OsR498G0101134700.01		0	between primers (indica)		1:19332766	1:18615308	G	A	non-synonymous_snp	3p_utr_snp	1	0
OsR498G0101134700_SNP_fn_4	OsR498G0101134700.01		0	between primers (indica)		1:19333138	1:18615680	A	G	non-synonymous_snp	3p_utr_snp	1	0
OsR498G0101134700_SNP_fn_5	OsR498G0101134700.01		0	between primers (indica)		1:19333921	1:18616463	A	T	non-synonymous_snp	3p_utr_snp	1	0
OsR498G0101188200_SNP_nn_1	OsR498G0101188200.01		0	between primers (indica)		1:20322950	1:19517782	C	T	synonymous_snp	synonymous_snp	0	0
OsR498G0101188200_SNP_nn_2	OsR498G0101188200.01		0	between primers (indica)		1:20323427	1:19518259	G	C	synonymous_snp	synonymous_snp	0	0
OsR498G0101188200_SNP_nn_3	OsR498G0101188200.01		0	between primers (indica)		1:20323808	1:19518640	G	A	synonymous_snp	synonymous_snp	0	0
OsR498G0101188200_SNP_nn_4	OsR498G0101188200.01		0	between primers (indica)		1:20323919	1:19518751	A	G	synonymous_snp	synonymous_snp	0	0
OsR498G0101188200_SNP_ff_1	OsR498G0101188200.01		0	between primers (indica)		1:20323948	1:19518780	C	T	non-synonymous_snp	non-synonymous_snp	1	1
OsR498G0101258900_SNP_ff_1	OsR498G0101258900.01		0	between primers (indica)		1:21132332	1:20329446	C	G	non-synonymous_snp|intron_snp	non-synonymous_snp	1	1
OsR498G0101258900_SNP_ff_2	OsR498G0101258900.01		0	between primers (indica)		1:21133661	1:20330775	G	A	non-synonymous_snp|intron_snp	non-synonymous_snp	1	1
OsR498G0101258900_SNP_ff_3	OsR498G0101258900.01		0	between primers (indica)		1:21133670	1:20330784	G	T	intron_snp|non-synonymous_snp	non-synonymous_snp	1	1
OsR498G0101258900_SNP_ff_4	OsR498G0101258900.01		0	between primers (indica)		1:21133738	1:20330852	A	G	non-synonymous_snp|intron_snp	non-synonymous_snp	1	1
OsR498G0101258900_SNP_ff_5	OsR498G0101258900.01		0	between primers (indica)		1:21134432	1:20331546	A	G	non-synonymous_snp|intron_snp	non-synonymous_snp	1	1
OsR498G0101487100_SNP_ff_1	OsR498G0101487100.01		0	between primers (indica)		1:24732629	1:23747355	G	A	non-synonymous_snp|intron_snp|3p_utr_snp	non-synonymous_snp	1	1
OsR498G0101487100_SNP_nn_1	OsR498G0101487100.01		0	between primers (indica)		1:24733755	1:23748482	G	A	intron_snp	intron_snp	0	0
OsR498G0101487100_SNP_nn_2	OsR498G0101487100.01		0	between primers (indica)		1:24735251	1:23749978	C	T	synonymous_snp|intron_snp|3p_utr_snp	intron_snp|3p_utr_snp|synonymous_snp	0	0
OsR498G0101487100_SNP_fn_1	OsR498G0101487100.01		0	between primers (indica)		1:24735845	1:23750572	T	A	intron_snp|3p_utr_snp|non-synonymous_snp	intron_snp|3p_utr_snp	1	0
OsR498G0101487100_SNP_nn_3	OsR498G0101487100.01		0	between primers (indica)		1:24735998	1:23750725	G	C	3p_utr_snp|synonymous_snp	3p_utr_snp	0	0
OsR498G0102103300_SNP_ff_1	OsR498G0102103300.01		0	between primers (indica)		1:34192268	1:33100847	T	A	non-synonymous_snp	non-synonymous_snp	1	1
OsR498G0102103300_SNP_ff_2	OsR498G0102103300.01		0	between primers (indica)		1:34192354	1:33100933	G	A	non-synonymous_snp	non-synonymous_snp	1	1
OsR498G0102103300_SNP_ff_3	OsR498G0102103300.01		0	between primers (indica)		1:34192470	1:33101049	A	T	non-synonymous_snp	non-synonymous_snp	1	1
OsR498G0102103300_SNP_ff_4	OsR498G0102103300.01		0	between primers (indica)		1:34192992	1:33101571	C	G	non-synonymous_snp	non-synonymous_snp	1	1
OsR498G0102103300_SNP_ff_5	OsR498G0102103300.01		0	between primers (indica)		1:34193062	1:33101641	A	G	non-synonymous_snp	non-synonymous_snp	1	1
OsR498G0102125800_SNP_ff_1	OsR498G0102125800.01		0	between primers (indica)		1:34526368	1:33461145	A	T	non-synonymous_snp	non-synonymous_snp	1	1
OsR498G0102125800_SNP_nn_1	OsR498G0102125800.01		0	between primers (indica)		1:34527503	1:33462280	G	A	synonymous_snp	synonymous_snp	0	0
OsR498G0102125800_SNP_ff_2	OsR498G0102125800.01		0	between primers (indica)		1:34527686	1:33462463	C	A	non-synonymous_snp	non-synonymous_snp	1	1
OsR498G0102125800_SNP_nn_2	OsR498G0102125800.01		0	between primers (indica)		1:34528589	1:33463366	A	G	synonymous_snp	synonymous_snp	0	0
OsR498G0102125800_SNP_nn_3	OsR498G0102125800.01		0	between primers (indica)		1:34529132	1:33463909	A	G	5p_utr_snp	intergenic_snp	0	0
OsR498G0102144800_SNP_nn_1	OsR498G0102144800.01		543	upstream (indica)		1:34788147	1:33815719	C	T	intergenic_snp	synonymous_snp	0	0
OsR498G0102144800_SNP_nf_1	OsR498G0102144800.01		0	between primers (indica)		1:34788893	1:33816465	T	A	intron_snp|3p_utr_snp	non-synonymous_snp	0	1
OsR498G0102144900_SNP_nn_1	OsR498G0102144900.01		0	between primers (indica)		1:34795403	1:33823032	C	T	intron_snp	intron_snp	0	0
OsR498G0102144900_SNP_ff_1	OsR498G0102144900.01		0	between primers (indica)		1:34798055	1:33825682	A	G	non-synonymous_snp	non-synonymous_snp	1	1
OsR498G0102144900_SNP_nn_2	OsR498G0102144900.01		0	between primers (indica)		1:34799937	1:33827564	G	A	synonymous_snp	synonymous_snp	0	0
OsR498G0102144900_SNP_nn_3	OsR498G0102144900.01		0	between primers (indica)		1:34800405	1:33828032	G	A	synonymous_snp	synonymous_snp	0	0
OsR498G0102144900_SNP_nn_4	OsR498G0102144900.01		0	between primers (indica)		1:34801199	1:33828826	T	C	intron_snp|3p_utr_snp	intergenic_snp	0	0
OsR498G0102617400_SNP_fn_1	OsR498G0102617400.01		0	between primers (indica)		1:41562985	1:40556776	T	G	intron_snp|non-synonymous_snp	intergenic_snp	1	0
OsR498G0102617400_SNP_fn_2	OsR498G0102617400.01		0	between primers (indica)		1:41562992	1:40556783	G	C	intron_snp|non-synonymous_snp	intergenic_snp	1	0
OsR498G0102617400_SNP_nn_1	OsR498G0102617400.01		0	between primers (indica)		1:41563160	1:40556954	G	A	intron_snp|synonymous_snp	intergenic_snp	0	0
OsR498G0102617400_SNP_fn_3	OsR498G0102617400.01		0	between primers (indica)		1:41564350	1:40558159	G	T	intron_snp|non-synonymous_snp	intergenic_snp	1	0
OsR498G0102617400_SNP_nn_2	OsR498G0102617400.01		0	between primers (indica)		1:41564579	1:40558385	G	A	intron_snp|synonymous_snp	intergenic_snp	0	0
OsR498G0102663200_SNP_ff_1	OsR498G0102663200.01		0	between primers (indica)		1:42278464	1:41158010	G	C	intron_snp|non-synonymous_snp	intron_snp|non-synonymous_snp	1	1
OsR498G0102663200_SNP_ff_2	OsR498G0102663200.01		0	between primers (indica)		1:42278767	1:41158313	C	T	non-synonymous_snp|intron_snp	non-synonymous_snp|intron_snp	1	1
OsR498G0102663200_SNP_ff_3	OsR498G0102663200.01		0	between primers (indica)		1:42278770	1:41158316	T	C	non-synonymous_snp|intron_snp	non-synonymous_snp|intron_snp	1	1
OsR498G0102663200_SNP_ff_4	OsR498G0102663200.01		0	between primers (indica)		1:42279025	1:41158571	C	T	non-synonymous_snp|5p_utr_snp|intron_snp	intron_snp|non-synonymous_snp	1	1
OsR498G0102663200_SNP_ff_5	OsR498G0102663200.01		0	between primers (indica)		1:42284090	1:41163622	A	C	non-synonymous_snp|intron_snp	intron_snp|non-synonymous_snp	1	1
OsR498G0202854900_SNP_fn_1	OsR498G0202854900.01		0	between primers (indica)		2:908692	2:969262	C	T	non-synonymous_snp	intergenic_snp	1	0
OsR498G0202854900_SNP_fn_2	OsR498G0202854900.01		0	between primers (indica)		2:909182	2:969752	T	G	non-synonymous_snp	intergenic_snp	1	0
OsR498G0202854900_SNP_fn_3	OsR498G0202854900.01		0	between primers (indica)		2:910197	2:970767	C	A	non-synonymous_snp	intergenic_snp	1	0
OsR498G0202854900_SNP_fn_4	OsR498G0202854900.01		0	between primers (indica)		2:911430	2:972000	C	T	intron_snp|non-synonymous_snp	intergenic_snp	1	0
OsR498G0202854900_SNP_fn_5	OsR498G0202854900.01		0	between primers (indica)		2:911949	2:972519	G	A	non-synonymous_snp|intron_snp	intergenic_snp	1	0
OsR498G0202981500_SNP_fn_1	OsR498G0202981500.01		0	between primers (indica)		2:2739596	2:2785451	G	T	non-synonymous_snp	intergenic_snp	1	0
OsR498G0202981500_SNP_nn_1	OsR498G0202981500.01		0	between primers (indica)		2:2741757	2:2787612	A	T	3p_utr_snp	3p_utr_snp	0	0
OsR498G0202981500_SNP_nn_2	OsR498G0202981500.01		0	between primers (indica)		2:2742066	2:2787921	T	C	3p_utr_snp	3p_utr_snp	0	0
OsR498G0202981500_SNP_nn_3	OsR498G0202981500.01		0	between primers (indica)		2:2742900	2:2788755	A	G	intron_snp|3p_utr_snp	3p_utr_snp	0	0
OsR498G0202981500_SNP_nn_4	OsR498G0202981500.01		0	between primers (indica)		2:2743123	2:2788978	T	C	3p_utr_snp|intron_snp	3p_utr_snp	0	0
OsR498G0203396700_SNP_ff_1	OsR498G0203396700.01		0	between primers (indica)		2:9682324	2:9928055	C	G	non-synonymous_snp|intron_snp	non-synonymous_snp	1	1
OsR498G0203396700_SNP_ff_2	OsR498G0203396700.01		0	between primers (indica)		2:9682689	2:9927682	A	G	intron_snp|non-synonymous_snp	non-synonymous_snp	1	1
OsR498G0203396700_SNP_ff_3	OsR498G0203396700.01		0	between primers (indica)		2:9685581	2:9923657	C	G	5p_utr_snp|non-synonymous_snp|intron_snp	non-synonymous_snp	1	1
OsR498G0203396700_SNP_fn_1	OsR498G0203396700.01		0	between primers (indica)		2:9686161	2:9923077	G	A	intron_snp|non-synonymous_snp	intergenic_snp	1	0
OsR498G0203396700_SNP_fn_2	OsR498G0203396700.01		0	between primers (indica)		2:9686436	2:9922802	G	A	intron_snp|non-synonymous_snp	intergenic_snp	1	0
OsR498G0203420100_SNP_ff_1	OsR498G0203420100.01		0	between primers (indica)		2:10173475	2:10446482	T	G	non-synonymous_snp|intron_snp	non-synonymous_snp|intron_snp	1	1
OsR498G0203420100_SNP_ff_2	OsR498G0203420100.01		0	between primers (indica)		2:10173885	2:10446892	G	A	non-synonymous_snp|intron_snp	intron_snp|non-synonymous_snp	1	1
OsR498G0203420100_SNP_ff_3	OsR498G0203420100.01		0	between primers (indica)		2:10174404	2:10447408	G	C	non-synonymous_snp|intron_snp	unknown_snp|non-synonymous_snp	1	1
OsR498G0203420100_SNP_ff_4	OsR498G0203420100.01		0	between primers (indica)		2:10174803	2:10447807	T	A	non-synonymous_snp|intron_snp	non-synonymous_snp|intron_snp	1	1
OsR498G0203420100_SNP_ff_5	OsR498G0203420100.01		0	between primers (indica)		2:10176483	2:10449487	C	T	non-synonymous_snp|intron_snp	intron_snp|non-synonymous_snp	1	1
OsR498G0203501200_SNP_ff_1	OsR498G0203501200.01		0	between primers (indica)		2:11444380	2:11703427	T	C	intron_snp|non-synonymous_snp	non-synonymous_snp|intron_snp	1	1
OsR498G0203501200_SNP_nn_1	OsR498G0203501200.01		0	between primers (indica)		2:11445303	2:11704350	G	A	synonymous_snp|intron_snp	synonymous_snp|3p_utr_snp	0	0
OsR498G0203501200_SNP_nn_2	OsR498G0203501200.01		0	between primers (indica)		2:11446814	2:11705861	G	A	intron_snp	intron_snp|3p_utr_snp	0	0
OsR498G0203501200_SNP_nn_3	OsR498G0203501200.01		0	between primers (indica)		2:11448456	2:11707503	T	C	5p_utr_snp|3p_utr_snp|intron_snp	5p_utr_snp	0	0
OsR498G0203501200_SNP_fn_1	OsR498G0203501200.01		0	between primers (indica)		2:11449334	2:11708381	G	A	intron_snp|non-synonymous_snp|5p_utr_snp	intergenic_snp	1	0
OsR498G0203509200_SNP_nn_1	OsR498G0203509200.01		0	between primers (indica)		2:11626257	2:11895865	C	T	intron_snp|3p_utr_snp	intergenic_snp	0	0
OsR498G0203509200_SNP_nn_2	OsR498G0203509200.01		0	between primers (indica)		2:11626718	2:11896326	T	C	3p_utr_snp|intron_snp	intergenic_snp	0	0
OsR498G0203509200_SNP_nn_3	OsR498G0203509200.01		0	between primers (indica)		2:11626995	2:11896603	T	C	intron_snp|synonymous_snp	intergenic_snp	0	0
OsR498G0203509200_SNP_nn_4	OsR498G0203509200.01		0	between primers (indica)		2:11630167	2:11905481	C	T	3p_utr_snp|intron_snp	intergenic_snp	0	0
OsR498G0203509200_SNP_nn_5	OsR498G0203509200.01		0	between primers (indica)		2:11630602	2:11905914	T	C	intron_snp|5p_utr_snp|synonymous_snp	intergenic_snp	0	0
OsR498G0203724300_SNP_nn_1	OsR498G0203724300.01		0	between primers (indica)		2:15531743	2:15192270	T	C	intron_snp|5p_utr_snp	5p_utr_snp	0	0
OsR498G0203724300_SNP_ff_1	OsR498G0203724300.01		0	between primers (indica)		2:15534456	2:15194984	G	A	intron_snp|non-synonymous_snp	non-synonymous_snp	1	1
OsR498G0203724300_SNP_ff_2	OsR498G0203724300.01		0	between primers (indica)		2:15534513	2:15195041	T	C	non-synonymous_snp|intron_snp	non-synonymous_snp	1	1
OsR498G0203724300_SNP_ff_3	OsR498G0203724300.01		0	between primers (indica)		2:15535013	2:15195541	T	A	non-synonymous_snp|intron_snp	non-synonymous_snp	1	1
OsR498G0203724300_SNP_ff_4	OsR498G0203724300.01		0	between primers (indica)		2:15535649	2:15196177	C	T	non-synonymous_snp|intron_snp	non-synonymous_snp	1	1
OsR498G0203884300_SNP_ff_1	OsR498G0203884300.01		0	between primers (indica)		2:18981335	2:17911949	G	A	non-synonymous_snp	non-synonymous_snp	1	1
OsR498G0203884300_SNP_ff_2	OsR498G0203884300.01		0	between primers (indica)		2:18981404	2:17912018	A	G	non-synonymous_snp	non-synonymous_snp	1	1
OsR498G0203884300_SNP_ff_3	OsR498G0203884300.01		0	between primers (indica)		2:18982244	2:17912858	G	A	non-synonymous_snp	non-synonymous_snp	1	1
OsR498G0203884300_SNP_ff_4	OsR498G0203884300.01		0	between primers (indica)		2:18982427	2:17913041	C	T	non-synonymous_snp	non-synonymous_snp	1	1
OsR498G0203884300_SNP_ff_5	OsR498G0203884300.01		0	between primers (indica)		2:18982714	2:17913328	G	A	non-synonymous_snp	non-synonymous_snp	1	1
OsR498G0204117300_SNP_fn_1	OsR498G0204117300.01		0	between primers (indica)		2:22455894	2:21166729	A	G	non-synonymous_snp	intergenic_snp	1	0
OsR498G0204117300_SNP_nn_1	OsR498G0204117300.01		0	between primers (indica)		2:22456416	2:21167251	C	T	synonymous_snp	intergenic_snp	0	0
OsR498G0204117300_SNP_nn_2	OsR498G0204117300.01		160	downstream (indica)		2:22458549	2:21169385	C	T	intergenic_snp	intergenic_snp	0	0
OsR498G0205012400_SNP_ff_1	OsR498G0205012400.01		0	between primers (indica)		2:36927564	2:35120767	C	T	5p_utr_snp|non-synonymous_snp|intron_snp	non-synonymous_snp	1	1
OsR498G0205012400_SNP_nn_1	OsR498G0205012400.01		0	between primers (indica)		2:36930212	2:35121523	A	C	intron_snp	intron_snp	0	0
OsR498G0205012400_SNP_ff_2	OsR498G0205012400.01		0	between primers (indica)		2:36930561	2:35121872	C	G	5p_utr_snp|non-synonymous_snp|3p_utr_snp	non-synonymous_snp	1	1
OsR498G0205012400_SNP_ff_3	OsR498G0205012400.01		0	between primers (indica)		2:36932544	2:35123893	A	G	non-synonymous_snp|5p_utr_snp|intron_snp	non-synonymous_snp	1	1
OsR498G0205012400_SNP_ff_4	OsR498G0205012400.01		0	between primers (indica)		2:36932610	2:35123959	A	G	intron_snp|non-synonymous_snp|5p_utr_snp	non-synonymous_snp	1	1
OsR498G0305596400_SNP_nn_1	OsR498G0305596400.01		615	upstream (indica)		3:8442713	3:8121629	T	C	intergenic_snp	intergenic_snp	0	0
OsR498G0305596400_SNP_ff_1	OsR498G0305596400.01		0	between primers (indica)		3:8445237	3:8124154	T	C	non-synonymous_snp	non-synonymous_snp	1	1
OsR498G0305596400_SNP_nn_2	OsR498G0305596400.01		0	between primers (indica)		3:8445468	3:8124385	G	C	intron_snp	intron_snp	0	0
OsR498G0305596400_SNP_nn_3	OsR498G0305596400.01		728	downstream (indica)		3:8447895	3:8126809	T	C	intergenic_snp	intergenic_snp	0	0
OsR498G0305854800_SNP_nn_1	OsR498G0305854800.01		0	between primers (indica)		3:12167509	3:11798091	T	C	3p_utr_snp	3p_utr_snp	0	0
OsR498G0305854800_SNP_nn_2	OsR498G0305854800.01		0	between primers (indica)		3:12167826	3:11798408	G	A	synonymous_snp	synonymous_snp	0	0
OsR498G0305854800_SNP_nn_3	OsR498G0305854800.01		0	between primers (indica)		3:12167979	3:11798561	G	T	synonymous_snp	synonymous_snp	0	0
OsR498G0305854800_SNP_nn_4	OsR498G0305854800.01		496	downstream (indica)		3:12171959	3:11802538	G	A	intergenic_snp	intergenic_snp	0	0
OsR498G0305854800_SNP_nn_5	OsR498G0305854800.01		714	downstream (indica)		3:12172177	3:11802756	G	A	intergenic_snp	intergenic_snp	0	0
OsR498G0306049500_SNP_ff_1	OsR498G0306049500.01		0	between primers (indica)		3:15649200	3:15017069	T	C	non-synonymous_snp	non-synonymous_snp	1	1
OsR498G0306049500_SNP_ff_2	OsR498G0306049500.01		0	between primers (indica)		3:15653430	3:15021297	A	C	non-synonymous_snp	non-synonymous_snp	1	1
OsR498G0306049500_SNP_ff_3	OsR498G0306049500.01		0	between primers (indica)		3:15653660	3:15021527	C	T	premature stop codon_snp	premature stop codon_snp	1	1
OsR498G0306049500_SNP_ff_4	OsR498G0306049500.01		0	between primers (indica)		3:15653819	3:15021686	C	G	non-synonymous_snp	non-synonymous_snp	1	1
OsR498G0306049500_SNP_ff_5	OsR498G0306049500.01		0	between primers (indica)		3:15654524	3:15022391	A	G	non-synonymous_snp	non-synonymous_snp	1	1
OsR498G0306422200_SNP_ff_1	OsR498G0306422200.01		0	between primers (indica)		3:22997916	3:20913881	G	T	non-synonymous_snp	non-synonymous_snp	1	1
OsR498G0306422200_SNP_ff_2	OsR498G0306422200.01		0	between primers (indica)		3:22999234	3:20915199	G	C	non-synonymous_snp	5p_utr_snp|non-synonymous_snp	1	1
OsR498G0306422200_SNP_ff_3	OsR498G0306422200.01		0	between primers (indica)		3:22999523	3:20915488	C	A	non-synonymous_snp	non-synonymous_snp|5p_utr_snp	1	1
OsR498G0306422200_SNP_ff_4	OsR498G0306422200.01		0	between primers (indica)		3:22999819	3:20915784	A	G	non-synonymous_snp	non-synonymous_snp|5p_utr_snp	1	1
OsR498G0306422200_SNP_ff_5	OsR498G0306422200.01		0	between primers (indica)		3:23001085	3:20917053	G	A	non-synonymous_snp	non-synonymous_snp|synonymous_snp	1	1
OsR498G0306443900_SNP_fn_1	OsR498G0306443900.01		0	between primers (indica)		3:23418538	3:21268637	T	C	non-synonymous_snp	intergenic_snp	1	0
OsR498G0306443900_SNP_fn_2	OsR498G0306443900.01		0	between primers (indica)		3:23420113	3:21270212	A	G	intron_snp|non-synonymous_snp	intergenic_snp	1	0
OsR498G0306443900_SNP_fn_3	OsR498G0306443900.01		0	between primers (indica)		3:23420204	3:21270303	C	T	non-synonymous_snp|intron_snp	intergenic_snp	1	0
OsR498G0306443900_SNP_fn_4	OsR498G0306443900.01		0	between primers (indica)		3:23420944	3:21271043	G	C	intron_snp|non-synonymous_snp	intergenic_snp	1	0
OsR498G0306443900_SNP_ff_1	OsR498G0306443900.01		0	between primers (indica)		3:23422050	3:21272149	G	C	intron_snp|non-synonymous_snp	non-synonymous_snp	1	1
OsR498G0306507000_SNP_ff_1	OsR498G0306507000.01		0	between primers (indica)		3:24650782	3:22348574	C	T	intron_snp|non-synonymous_snp	non-synonymous_snp	1	1
OsR498G0306507000_SNP_ff_2	OsR498G0306507000.01		0	between primers (indica)		3:24650825	3:22348617	A	T	non-synonymous_snp|intron_snp	non-synonymous_snp	1	1
OsR498G0306507000_SNP_ff_3	OsR498G0306507000.01		0	between primers (indica)		3:24651132	3:22348924	A	G	intron_snp|non-synonymous_snp	non-synonymous_snp	1	1
OsR498G0306507000_SNP_ff_4	OsR498G0306507000.01		0	between primers (indica)		3:24651505	3:22349297	T	G	intron_snp|non-synonymous_snp	non-synonymous_snp	1	1
OsR498G0306507000_SNP_ff_5	OsR498G0306507000.01		0	between primers (indica)		3:24652550	3:22350342	A	C	non-synonymous_snp|5p_utr_snp	non-synonymous_snp	1	1
OsR498G0306756300_SNP_nn_1	OsR498G0306756300.01		573	upstream (indica)		3:29125864	3:26337154	T	C	intergenic_snp	intergenic_snp	0	0
OsR498G0306756300_SNP_nn_2	OsR498G0306756300.01		0	between primers (indica)		3:29127800	3:26339090	G	T	intron_snp	intergenic_snp	0	0
OsR498G0306756300_SNP_fn_1	OsR498G0306756300.01		0	between primers (indica)		3:29128684	3:26339974	T	C	non-synonymous_snp	intergenic_snp	1	0
OsR498G0306832100_SNP_nn_1	OsR498G0306832100.01		0	between primers (indica)		3:30377647	3:27538852	C	T	intron_snp	intergenic_snp	0	0
OsR498G0306832100_SNP_nn_2	OsR498G0306832100.01		0	between primers (indica)		3:30378681	3:27539884	T	C	intron_snp	intergenic_snp	0	0
OsR498G0306832100_SNP_ff_1	OsR498G0306832100.01		0	between primers (indica)		3:30382412	3:27542126	A	T	non-synonymous_snp	non-synonymous_snp	1	1
OsR498G0306832100_SNP_nn_3	OsR498G0306832100.01		0	between primers (indica)		3:30382764	3:27542478	G	A	synonymous_snp	synonymous_snp	0	0
OsR498G0306832100_SNP_ff_2	OsR498G0306832100.01		0	between primers (indica)		3:30382811	3:27542525	G	A	premature stop codon_snp	premature stop codon_snp	1	1
OsR498G0306907900_SNP_nn_1	OsR498G0306907900.01		0	between primers (indica)		3:31498204	3:28601096	C	T	synonymous_snp	synonymous_snp	0	0
OsR498G0306907900_SNP_ff_1	OsR498G0306907900.01		0	between primers (indica)		3:31499130	3:28602022	A	G	non-synonymous_snp	non-synonymous_snp	1	1
OsR498G0306907900_SNP_ff_2	OsR498G0306907900.01		0	between primers (indica)		3:31499901	3:28602793	A	G	non-synonymous_snp	non-synonymous_snp	1	1
OsR498G0306907900_SNP_nn_2	OsR498G0306907900.01		0	between primers (indica)		3:31500415	3:28603307	T	C	synonymous_snp	synonymous_snp	0	0
OsR498G0306907900_SNP_nn_3	OsR498G0306907900.01		449	downstream (indica)		3:31501503	3:28604384	C	T	intergenic_snp	intergenic_snp	0	0
OsR498G0307368000_SNP_nn_1	OsR498G0307368000.01		709	upstream (indica)		3:38756676	3:35692578	T	C	intergenic_snp	intergenic_snp	0	0
OsR498G0307368000_SNP_nn_2	OsR498G0307368000.01		695	upstream (indica)		3:38756690	3:35692592	T	G	intergenic_snp	intergenic_snp	0	0
OsR498G0407449200_SNP_nn_1	OsR498G0407449200.01		0	between primers (indica)		4:711663	4:642366	A	G	synonymous_snp	synonymous_snp	0	0
OsR498G0407449200_SNP_ff_1	OsR498G0407449200.01		0	between primers (indica)		4:711698	4:642401	C	G	non-synonymous_snp	non-synonymous_snp	1	1
OsR498G0407449200_SNP_nn_2	OsR498G0407449200.01		0	between primers (indica)		4:711744	4:642447	G	A	synonymous_snp	synonymous_snp	0	0
OsR498G0407449200_SNP_nn_3	OsR498G0407449200.01		0	between primers (indica)		4:711813	4:642516	A	G	synonymous_snp	synonymous_snp	0	0
OsR498G0407449200_SNP_nn_4	OsR498G0407449200.01		0	between primers (indica)		4:712127	4:642833	G	A	synonymous_snp	synonymous_snp	0	0
OsR498G0407452000_SNP_ff_1	OsR498G0407452000.01		0	between primers (indica)		4:759619	4:685378	G	T	intron_snp|non-synonymous_snp	non-synonymous_snp	1	1
OsR498G0407452000_SNP_ff_2	OsR498G0407452000.01		0	between primers (indica)		4:760117	4:685879	A	C	intron_snp|non-synonymous_snp	non-synonymous_snp	1	1
OsR498G0407452000_SNP_ff_3	OsR498G0407452000.01		0	between primers (indica)		4:760385	4:686147	T	G	non-synonymous_snp|intron_snp	non-synonymous_snp	1	1
OsR498G0407452000_SNP_ff_4	OsR498G0407452000.01		0	between primers (indica)		4:761327	4:687089	G	A	intron_snp|non-synonymous_snp	non-synonymous_snp	1	1
OsR498G0407452000_SNP_ff_5	OsR498G0407452000.01		0	between primers (indica)		4:761438	4:687200	A	G	intron_snp|non-synonymous_snp	non-synonymous_snp	1	1
OsR498G0407486900_SNP_ff_1	OsR498G0407486900.01		0	between primers (indica)		4:1406869	4:1117461	A	G	non-synonymous_snp|intron_snp	non-synonymous_snp	1	1
OsR498G0407486900_SNP_ff_2	OsR498G0407486900.01		0	between primers (indica)		4:1406911	4:1117503	G	A	non-synonymous_snp|intron_snp	non-synonymous_snp	1	1
OsR498G0407486900_SNP_ff_3	OsR498G0407486900.01		0	between primers (indica)		4:1407142	4:1117747	A	G	non-synonymous_snp|intron_snp	non-synonymous_snp	1	1
OsR498G0407486900_SNP_ff_4	OsR498G0407486900.01		0	between primers (indica)		4:1407268	4:1117873	T	G	intron_snp|non-synonymous_snp	non-synonymous_snp	1	1
OsR498G0407486900_SNP_ff_5	OsR498G0407486900.01		0	between primers (indica)		4:1407497	4:1118102	G	T	non-synonymous_snp|intron_snp	non-synonymous_snp	1	1
OsR498G0408369700_SNP_nn_1	OsR498G0408369700.01		0	between primers (indica)		4:18391168	4:18319910	C	G	synonymous_snp	synonymous_snp	0	0
OsR498G0408382700_SNP_ff_1	OsR498G0408382700.01		0	between primers (indica)		4:18565591	4:18490606	T	C	intron_snp|non-synonymous_snp	non-synonymous_snp	1	1
OsR498G0408382700_SNP_ff_2	OsR498G0408382700.01		0	between primers (indica)		4:18565914	4:18490929	A	C	non-synonymous_snp|intron_snp	non-synonymous_snp	1	1
OsR498G0408382700_SNP_ff_3	OsR498G0408382700.01		0	between primers (indica)		4:18568728	4:18493743	G	A	intron_snp|non-synonymous_snp	non-synonymous_snp	1	1
OsR498G0408382700_SNP_ff_4	OsR498G0408382700.01		0	between primers (indica)		4:18568854	4:18493869	A	C	intron_snp|non-synonymous_snp	non-synonymous_snp	1	1
OsR498G0408382700_SNP_ff_5	OsR498G0408382700.01		0	between primers (indica)		4:18568876	4:18493891	G	C	intron_snp|non-synonymous_snp	non-synonymous_snp	1	1
OsR498G0409024200_SNP_fn_1	OsR498G0409024200.01		0	between primers (indica)		4:27562742	4:27432039	C	G	non-synonymous_snp	3p_utr_snp	1	0
OsR498G0409024200_SNP_fn_2	OsR498G0409024200.01		0	between primers (indica)		4:27562952	4:27432249	A	G	non-synonymous_snp	3p_utr_snp	1	0
OsR498G0409024200_SNP_fn_3	OsR498G0409024200.01		0	between primers (indica)		4:27563019	4:27432316	C	T	non-synonymous_snp	3p_utr_snp	1	0
OsR498G0409024200_SNP_fn_4	OsR498G0409024200.01		0	between primers (indica)		4:27563471	4:27432768	A	G	non-synonymous_snp	3p_utr_snp	1	0
OsR498G0409024200_SNP_nn_1	OsR498G0409024200.01		0	between primers (indica)		4:27565296	4:27434593	C	G	5p_utr_snp	5p_utr_snp	0	0
OsR498G0409297100_SNP_nn_1	OsR498G0409297100.01		0	between primers (indica)		4:31921510	4:31552083	A	G	5p_utr_snp|intron_snp	synonymous_snp	0	0
OsR498G0409297100_SNP_nn_2	OsR498G0409297100.01		0	between primers (indica)		4:31922351	4:31552922	G	A	5p_utr_snp|intron_snp	intron_snp	0	0
OsR498G0409297100_SNP_ff_1	OsR498G0409297100.01		0	between primers (indica)		4:31924499	4:31555070	G	C	non-synonymous_snp	non-synonymous_snp	1	1
OsR498G0409297100_SNP_nn_3	OsR498G0409297100.01		0	between primers (indica)		4:31924974	4:31555545	A	G	synonymous_snp	synonymous_snp	0	0
OsR498G0409297100_SNP_nn_4	OsR498G0409297100.01		0	between primers (indica)		4:31927969	4:31558085	G	A	3p_utr_snp	3p_utr_snp	0	0
OsR498G0409298100_SNP_nn_1	OsR498G0409298100.01		0	between primers (indica)		4:31949270	4:31566939	T	C	intron_snp	intergenic_snp	0	0
OsR498G0409318500_SNP_nn_1	OsR498G0409318500.01		0	between primers (indica)		4:32297903	4:31862378	C	T	intron_snp	intron_snp	0	0
OsR498G0409318500_SNP_nn_2	OsR498G0409318500.01		0	between primers (indica)		4:32298265	4:31862740	A	T	intron_snp	intron_snp	0	0
OsR498G0409318500_SNP_nn_3	OsR498G0409318500.01		0	between primers (indica)		4:32300152	4:31864627	C	T	3p_utr_snp|intron_snp|5p_utr_snp	3p_utr_snp	0	0
OsR498G0409318500_SNP_nn_4	OsR498G0409318500.01		0	between primers (indica)		4:32301733	4:31866208	C	T	intron_snp	intron_snp	0	0
OsR498G0409318500_SNP_nn_5	OsR498G0409318500.01		0	between primers (indica)		4:32301908	4:31866383	T	C	intron_snp	intron_snp	0	0
OsR498G0510029500_SNP_ff_1	OsR498G0510029500.01		0	between primers (indica)		5:7508389	5:7213068	G	A	non-synonymous_snp	non-synonymous_snp	1	1
OsR498G0510029500_SNP_ff_2	OsR498G0510029500.01		0	between primers (indica)		5:7508785	5:7213464	T	C	non-synonymous_snp	non-synonymous_snp	1	1
OsR498G0510029500_SNP_ff_3	OsR498G0510029500.01		0	between primers (indica)		5:7508964	5:7213643	C	A	non-synonymous_snp	non-synonymous_snp	1	1
OsR498G0510029500_SNP_ff_4	OsR498G0510029500.01		0	between primers (indica)		5:7509167	5:7213846	C	T	non-synonymous_snp	non-synonymous_snp	1	1
OsR498G0510029500_SNP_ff_5	OsR498G0510029500.01		0	between primers (indica)		5:7509544	5:7214223	C	A	non-synonymous_snp	non-synonymous_snp	1	1
OsR498G0510120000_SNP_ff_1	OsR498G0510120000.01		0	between primers (indica)		5:8905227	5:8527172	A	G	3p_utr_snp|intron_snp|non-synonymous_snp	non-synonymous_snp|intron_snp|3p_utr_snp	1	1
OsR498G0510120000_SNP_ff_2	OsR498G0510120000.01		0	between primers (indica)		5:8905462	5:8527407	T	A	3p_utr_snp|intron_snp|non-synonymous_snp	intron_snp|3p_utr_snp|non-synonymous_snp	1	1
OsR498G0510120000_SNP_ff_3	OsR498G0510120000.01		0	between primers (indica)		5:8909614	5:8531562	A	G	intron_snp|non-synonymous_snp	non-synonymous_snp	1	1
OsR498G0510120000_SNP_ff_4	OsR498G0510120000.01		0	between primers (indica)		5:8910127	5:8532075	A	C	non-synonymous_snp|intron_snp	non-synonymous_snp	1	1
OsR498G0510120000_SNP_ff_5	OsR498G0510120000.01		0	between primers (indica)		5:8910935	5:8532883	C	T	non-synonymous_snp	non-synonymous_snp	1	1
OsR498G0510149400_SNP_fn_1	OsR498G0510149400.01		0	between primers (indica)		5:9421421	5:9151850	C	T	non-synonymous_snp	3p_utr_snp	1	0
OsR498G0510149400_SNP_ff_1	OsR498G0510149400.01		0	between primers (indica)		5:9422568	5:9152997	G	A	non-synonymous_snp	non-synonymous_snp	1	1
OsR498G0510149400_SNP_ff_2	OsR498G0510149400.01		0	between primers (indica)		5:9423223	5:9153652	C	G	non-synonymous_snp	non-synonymous_snp	1	1
OsR498G0510149400_SNP_ff_3	OsR498G0510149400.01		0	between primers (indica)		5:9423236	5:9153665	C	A	non-synonymous_snp	non-synonymous_snp	1	1
OsR498G0510149400_SNP_ff_4	OsR498G0510149400.01		0	between primers (indica)		5:9423800	5:9154229	G	A	non-synonymous_snp	non-synonymous_snp	1	1
OsR498G0510413500_SNP_ff_1	OsR498G0510413500.01		0	between primers (indica)		5:14144525	5:13818039	C	G	intron_snp|premature stop codon_snp	premature stop codon_snp	1	1
OsR498G0510413500_SNP_nn_1	OsR498G0510413500.01		0	between primers (indica)		5:14145234	5:13818748	A	G	synonymous_snp|intron_snp	3p_utr_snp	0	0
OsR498G0510413500_SNP_fn_1	OsR498G0510413500.01		0	between primers (indica)		5:14145667	5:13819181	T	C	intron_snp|non-synonymous_snp	3p_utr_snp	1	0
OsR498G0510413500_SNP_fn_2	OsR498G0510413500.01		0	between primers (indica)		5:14147520	5:13821035	A	T	3p_utr_snp|non-synonymous_snp	3p_utr_snp	1	0
OsR498G0510413500_SNP_fn_3	OsR498G0510413500.01		0	between primers (indica)		5:14147599	5:13821114	G	A	3p_utr_snp|non-synonymous_snp	3p_utr_snp	1	0
OsR498G0510673800_SNP_ff_1	OsR498G0510673800.01		0	between primers (indica)		5:18479552	5:17515593	G	C	3p_utr_snp|non-synonymous_snp	non-synonymous_snp	1	1
OsR498G0510673800_SNP_ff_2	OsR498G0510673800.01		0	between primers (indica)		5:18479637	5:17515678	C	T	non-synonymous_snp|3p_utr_snp	non-synonymous_snp	1	1
OsR498G0510673800_SNP_ff_3	OsR498G0510673800.01		0	between primers (indica)		5:18480269	5:17516319	A	C	non-synonymous_snp	intron_snp|non-synonymous_snp	1	1
OsR498G0510673800_SNP_ff_4	OsR498G0510673800.01		0	between primers (indica)		5:18480276	5:17516326	C	G	non-synonymous_snp	non-synonymous_snp|intron_snp	1	1
OsR498G0510673800_SNP_ff_5	OsR498G0510673800.01		0	between primers (indica)		5:18480531	5:17516581	C	G	non-synonymous_snp|intron_snp	intron_snp|non-synonymous_snp	1	1
OsR498G0510726700_SNP_nn_1	OsR498G0510726700.01		0	between primers (indica)		5:19449569	5:18342237	G	A	5p_utr_snp|intron_snp	3p_utr_snp	0	0
OsR498G0510726700_SNP_nn_2	OsR498G0510726700.01		0	between primers (indica)		5:19449576	5:18342244	G	A	intron_snp|5p_utr_snp	3p_utr_snp	0	0
OsR498G0510726700_SNP_nn_3	OsR498G0510726700.01		0	between primers (indica)		5:19450259	5:18342927	T	C	synonymous_snp|intron_snp	3p_utr_snp	0	0
OsR498G0510726700_SNP_fn_1	OsR498G0510726700.01		0	between primers (indica)		5:19450260	5:18342928	G	A	non-synonymous_snp|intron_snp	3p_utr_snp	1	0
OsR498G0510726700_SNP_fn_2	OsR498G0510726700.01		0	between primers (indica)		5:19450327	5:18342995	G	A	non-synonymous_snp|intron_snp	3p_utr_snp	1	0
OsR498G0510842500_SNP_nn_1	OsR498G0510842500.01		0	between primers (indica)		5:21574869	5:20259422	A	G	intron_snp|synonymous_snp	synonymous_snp	0	0
OsR498G0510842500_SNP_ff_1	OsR498G0510842500.01		0	between primers (indica)		5:21575130	5:20259683	T	G	intron_snp|non-synonymous_snp	non-synonymous_snp	1	1
OsR498G0510842500_SNP_nn_2	OsR498G0510842500.01		0	between primers (indica)		5:21575793	5:20260346	T	G	intron_snp|synonymous_snp	intron_snp	0	0
OsR498G0510842500_SNP_nn_3	OsR498G0510842500.01		0	between primers (indica)		5:21576120	5:20260673	G	C	synonymous_snp|intron_snp	intron_snp	0	0
OsR498G0510842500_SNP_fn_1	OsR498G0510842500.01		0	between primers (indica)		5:21576343	5:20260896	A	G	5p_utr_snp|non-synonymous_snp	intron_snp	1	0
OsR498G0510842800_SNP_fn_1	OsR498G0510842800.01		0	between primers (indica)		5:21579653	5:20264183	A	T	non-synonymous_snp|3p_utr_snp|intron_snp	intron_snp|3p_utr_snp	1	0
OsR498G0510842800_SNP_ff_1	OsR498G0510842800.01		0	between primers (indica)		5:21580293	5:20264823	G	T	non-synonymous_snp	non-synonymous_snp	1	1
OsR498G0510842800_SNP_ff_2	OsR498G0510842800.01		0	between primers (indica)		5:21580382	5:20264912	T	C	non-synonymous_snp	non-synonymous_snp	1	1
OsR498G0510842800_SNP_ff_3	OsR498G0510842800.01		0	between primers (indica)		5:21581134	5:20265664	A	G	non-synonymous_snp|intron_snp	non-synonymous_snp	1	1
OsR498G0510842800_SNP_ff_4	OsR498G0510842800.01		0	between primers (indica)		5:21581333	5:20265863	C	G	intron_snp|5p_utr_snp|non-synonymous_snp	non-synonymous_snp	1	1
OsR498G0511050000_SNP_ff_1	OsR498G0511050000.01		0	between primers (indica)		5:24907519	5:23583169	A	T	non-synonymous_snp	non-synonymous_snp	1	1
OsR498G0511050000_SNP_ff_2	OsR498G0511050000.01		0	between primers (indica)		5:24907708	5:23583358	C	T	non-synonymous_snp	non-synonymous_snp	1	1
OsR498G0511050000_SNP_fn_1	OsR498G0511050000.01		0	between primers (indica)		5:24907781	5:23583431	C	G	non-synonymous_snp	intron_snp	1	0
OsR498G0511050000_SNP_fn_2	OsR498G0511050000.01		0	between primers (indica)		5:24908653	5:23584303	G	C	non-synonymous_snp	intron_snp	1	0
OsR498G0511050000_SNP_ff_3	OsR498G0511050000.01		0	between primers (indica)		5:24909301	5:23584950	G	A	non-synonymous_snp	non-synonymous_snp	1	1
OsR498G0511050100_SNP_nn_1	OsR498G0511050100.01		0	between primers (indica)		5:24911964	5:23587613	A	G	3p_utr_snp|synonymous_snp	synonymous_snp	0	0
OsR498G0511050100_SNP_nn_2	OsR498G0511050100.01		0	between primers (indica)		5:24913006	5:23588657	T	C	synonymous_snp|5p_utr_snp	synonymous_snp	0	0
OsR498G0511050100_SNP_ff_1	OsR498G0511050100.01		0	between primers (indica)		5:24913080	5:23588731	A	G	non-synonymous_snp	non-synonymous_snp	1	1
OsR498G0511050100_SNP_ff_2	OsR498G0511050100.01		0	between primers (indica)		5:24913290	5:23588941	G	A	non-synonymous_snp	non-synonymous_snp	1	1
OsR498G0511050100_SNP_nn_3	OsR498G0511050100.01		332	downstream (indica)		5:24915081	5:23590732	T	G	intergenic_snp	intergenic_snp	0	0
OsR498G0511090900_SNP_ff_1	OsR498G0511090900.01		0	between primers (indica)		5:25537002	5:24185448	T	G	intron_snp|non-synonymous_snp	intron_snp|non-synonymous_snp	1	1
OsR498G0511090900_SNP_ff_2	OsR498G0511090900.01		0	between primers (indica)		5:25537256	5:24185702	T	A	non-synonymous_snp|intron_snp	intron_snp|non-synonymous_snp	1	1
OsR498G0511090900_SNP_ff_3	OsR498G0511090900.01		0	between primers (indica)		5:25537658	5:24186104	G	T	5p_utr_snp|non-synonymous_snp	non-synonymous_snp|5p_utr_snp	1	1
OsR498G0511090900_SNP_ff_4	OsR498G0511090900.01		0	between primers (indica)		5:25537782	5:24186228	G	C	non-synonymous_snp|5p_utr_snp	non-synonymous_snp|5p_utr_snp	1	1
OsR498G0511090900_SNP_ff_5	OsR498G0511090900.01		0	between primers (indica)		5:25537991	5:24186437	C	A	5p_utr_snp|non-synonymous_snp	5p_utr_snp|non-synonymous_snp	1	1
OsR498G0611546000_SNP_ff_1	OsR498G0611546000.01		0	between primers (indica)		6:1225608	6:1348536	A	G	intron_snp|non-synonymous_snp	non-synonymous_snp	1	1
OsR498G0611546000_SNP_ff_2	OsR498G0611546000.01		0	between primers (indica)		6:1225806	6:1348734	A	G	intron_snp|non-synonymous_snp	non-synonymous_snp	1	1
OsR498G0611546000_SNP_ff_3	OsR498G0611546000.01		0	between primers (indica)		6:1226042	6:1348970	C	T	non-synonymous_snp|intron_snp	non-synonymous_snp	1	1
OsR498G0611546000_SNP_ff_4	OsR498G0611546000.01		0	between primers (indica)		6:1226151	6:1349079	C	T	non-synonymous_snp|intron_snp	non-synonymous_snp	1	1
OsR498G0611546000_SNP_ff_5	OsR498G0611546000.01		0	between primers (indica)		6:1226171	6:1349099	T	C	intron_snp|non-synonymous_snp	non-synonymous_snp	1	1
OsR498G0611619900_SNP_ff_1	OsR498G0611619900.01		0	between primers (indica)		6:2292850	6:2414474	A	G	non-synonymous_snp	non-synonymous_snp	1	1
OsR498G0611619900_SNP_ff_2	OsR498G0611619900.01		0	between primers (indica)		6:2293427	6:2415051	C	A	non-synonymous_snp	non-synonymous_snp	1	1
OsR498G0611619900_SNP_ff_3	OsR498G0611619900.01		0	between primers (indica)		6:2293717	6:2415341	A	C	non-synonymous_snp	non-synonymous_snp	1	1
OsR498G0611619900_SNP_ff_4	OsR498G0611619900.01		0	between primers (indica)		6:2294025	6:2415649	A	G	non-synonymous_snp	non-synonymous_snp	1	1
OsR498G0611619900_SNP_ff_5	OsR498G0611619900.01		0	between primers (indica)		6:2295199	6:2416823	G	C	non-synonymous_snp	non-synonymous_snp	1	1
OsR498G0611659000_SNP_fn_1	OsR498G0611659000.01		0	between primers (indica)		6:2865656	6:2974830	A	C	synonymous_snp|non-synonymous_snp|intron_snp	synonymous_snp	1	0
OsR498G0611659000_SNP_fn_2	OsR498G0611659000.01		0	between primers (indica)		6:2865671	6:2974845	G	A	intron_snp|non-synonymous_snp|synonymous_snp	synonymous_snp	1	0
OsR498G0611659000_SNP_ff_1	OsR498G0611659000.01		0	between primers (indica)		6:2865780	6:2974954	C	T	non-synonymous_snp|intron_snp	non-synonymous_snp	1	1
OsR498G0611659000_SNP_ff_2	OsR498G0611659000.01		0	between primers (indica)		6:2868154	6:2977328	G	C	non-synonymous_snp|intron_snp	non-synonymous_snp	1	1
OsR498G0611659000_SNP_fn_3	OsR498G0611659000.01		0	between primers (indica)		6:2868576	6:2977750	A	G	5p_utr_snp|non-synonymous_snp|intron_snp	5p_utr_snp	1	0
OsR498G0611659200_SNP_fn_1	OsR498G0611659200.01		0	between primers (indica)		6:2871262	6:2980436	A	G	non-synonymous_snp	3p_utr_snp	1	0
OsR498G0611659200_SNP_fn_2	OsR498G0611659200.01		0	between primers (indica)		6:2871511	6:2980685	T	A	non-synonymous_snp	3p_utr_snp	1	0
OsR498G0611659200_SNP_nn_1	OsR498G0611659200.01		0	between primers (indica)		6:2872050	6:2981224	A	G	synonymous_snp	3p_utr_snp	0	0
OsR498G0611659200_SNP_fn_3	OsR498G0611659200.01		0	between primers (indica)		6:2872600	6:2981774	A	G	non-synonymous_snp	3p_utr_snp	1	0
OsR498G0611659200_SNP_nn_2	OsR498G0611659200.01		0	between primers (indica)		6:2874381	6:2983555	C	A	5p_utr_snp	synonymous_snp	0	0
OsR498G0611659400_SNP_fn_1	OsR498G0611659400.01		0	between primers (indica)		6:2876504	6:2985678	T	C	non-synonymous_snp|intron_snp	3p_utr_snp	1	0
OsR498G0611659400_SNP_fn_2	OsR498G0611659400.01		0	between primers (indica)		6:2877539	6:2986713	C	A	intron_snp|non-synonymous_snp	3p_utr_snp	1	0
OsR498G0611659400_SNP_nn_1	OsR498G0611659400.01		0	between primers (indica)		6:2878954	6:2988128	C	G	intron_snp	intron_snp	0	0
OsR498G0611659400_SNP_fn_3	OsR498G0611659400.01		0	between primers (indica)		6:2879553	6:2988727	C	T	non-synonymous_snp|intron_snp	3p_utr_snp	1	0
OsR498G0611659400_SNP_ff_1	OsR498G0611659400.01		0	between primers (indica)		6:2881420	6:2990594	G	A	premature stop codon_snp|5p_utr_snp	premature stop codon_snp	1	1
OsR498G0611676400_SNP_nn_1	OsR498G0611676400.01		0	between primers (indica)		6:3139050	6:3241831	G	A	3p_utr_snp	3p_utr_snp	0	0
OsR498G0611676400_SNP_nn_2	OsR498G0611676400.01		0	between primers (indica)		6:3139334	6:3242115	T	A	intron_snp	intron_snp	0	0
OsR498G0611676400_SNP_fn_1	OsR498G0611676400.01		0	between primers (indica)		6:3142872	6:3245653	A	T	non-synonymous_snp	3p_utr_snp	1	0
OsR498G0611676400_SNP_nn_3	OsR498G0611676400.01		0	between primers (indica)		6:3142924	6:3245705	A	T	5p_utr_snp	non-stop_snp	0	0
OsR498G0611676400_SNP_nf_1	OsR498G0611676400.01		0	between primers (indica)		6:3143367	6:3246148	A	C	5p_utr_snp	non-synonymous_snp	0	1
OsR498G0612066600_SNP_fn_1	OsR498G0612066600.01		0	between primers (indica)		6:8868823	6:8915816	C	T	non-synonymous_snp	3p_utr_snp	1	0
OsR498G0612066600_SNP_ff_1	OsR498G0612066600.01		0	between primers (indica)		6:8870780	6:8917767	G	C	non-synonymous_snp	non-synonymous_snp	1	1
OsR498G0612066600_SNP_ff_2	OsR498G0612066600.01		0	between primers (indica)		6:8870836	6:8917823	T	A	non-synonymous_snp	non-synonymous_snp	1	1
OsR498G0612066600_SNP_ff_3	OsR498G0612066600.01		0	between primers (indica)		6:8870857	6:8917844	C	T	non-synonymous_snp	non-synonymous_snp	1	1
OsR498G0612066600_SNP_fn_2	OsR498G0612066600.01		0	between primers (indica)		6:8871145	6:8918129	G	A	non-synonymous_snp	intergenic_snp	1	0
OsR498G0612159700_SNP_ff_1	OsR498G0612159700.01		0	between primers (indica)	GDAP51 (1222 bp downstream (indica))	6:10121044	6:10377419	G	T	intron_snp|non-synonymous_snp	non-synonymous_snp	1	1
OsR498G0612159700_SNP_ff_2	OsR498G0612159700.01		0	between primers (indica)		6:10121599	6:10377974	T	C	non-synonymous_snp|intron_snp	non-synonymous_snp	1	1
OsR498G0612159700_SNP_ff_3	OsR498G0612159700.01		0	between primers (indica)		6:10122400	6:10378775	T	C	non-synonymous_snp|intron_snp	non-synonymous_snp	1	1
OsR498G0612159700_SNP_ff_4	OsR498G0612159700.01		0	between primers (indica)		6:10123228	6:10379603	G	T	non-synonymous_snp|intron_snp	non-synonymous_snp	1	1
OsR498G0612159700_SNP_ff_5	OsR498G0612159700.01		0	between primers (indica)	Pi-9-c (1740 bp upstream (indica))	6:10123323	6:10379698	A	G	non-synonymous_snp|intron_snp	non-synonymous_snp	1	1
OsR498G0612160500_SNP_nn_1	OsR498G0612160500.01		749	upstream (indica)	Pi-9-a (5227 bp upstream (indica))	6:10130777	6:10386730	C	T	intergenic_snp	intergenic_snp	0	0
OsR498G0612160500_indel_fn_1	OsR498G0612160500.01		0	between primers (indica)	Pi-9-a (4347 bp upstream (indica))	6:10131657	6:10387615	T	-	frameshift_exon_deletion|intron_deletion	intergenic_deletion	1	0
OsR498G0612164700_SNP_nn_1	OsR498G0612164700.01		0	between primers (indica)		6:10201962	6:10411143	C	G	3p_utr_snp	intergenic_snp	0	0
OsR498G0612164700_SNP_nn_2	OsR498G0612164700.01		0	between primers (indica)		6:10202227	6:10411408	T	A	intron_snp	intergenic_snp	0	0
OsR498G0612164700_SNP_nn_3	OsR498G0612164700.01		0	between primers (indica)		6:10202650	6:10411830	G	C	intron_snp	intergenic_snp	0	0
OsR498G0612164700_SNP_nn_4	OsR498G0612164700.01		0	between primers (indica)		6:10202686	6:10411866	T	C	intron_snp	intergenic_snp	0	0
OsR498G0612164700_indel_nn_1	OsR498G0612164700.01		0	between primers (indica)		6:10203131	6:10412311	A	-	3p_utr_deletion	intergenic_deletion	0	0
OsR498G0612165700_SNP_nn_1	OsR498G0612165700.01		0	between primers (indica)		6:10213351	6:10422531	C	A	intron_snp	intergenic_snp	0	0
OsR498G0612165700_SNP_ff_1	OsR498G0612165700.01		0	between primers (indica)		6:10217058	6:10426239	G	C	non-synonymous_snp	non-synonymous_snp	1	1
OsR498G0612165700_SNP_ff_2	OsR498G0612165700.01		0	between primers (indica)		6:10218132	6:10427313	G	C	non-synonymous_snp	non-synonymous_snp	1	1
OsR498G0612165700_SNP_ff_3	OsR498G0612165700.01		0	between primers (indica)		6:10218343	6:10427524	C	A	non-synonymous_snp	non-synonymous_snp	1	1
OsR498G0612165700_SNP_nn_2	OsR498G0612165700.01		0	between primers (indica)		6:10221799	6:10430990	G	A	intron_snp	intergenic_snp	0	0
OsR498G0612165900_SNP_nn_1	OsR498G0612165900.01		0	between primers (indica)	GDAP16 (1700 bp downstream (indica))	6:10228701	6:10437765	T	C	intron_snp|synonymous_snp	synonymous_snp	0	0
OsR498G0612165900_SNP_nn_2	OsR498G0612165900.01		0	between primers (indica)	GDAP16 (1769 bp downstream (indica))	6:10228770	6:10437834	T	C	intron_snp|synonymous_snp	synonymous_snp	0	0
OsR498G0612165900_SNP_ff_1	OsR498G0612165900.01		0	between primers (indica)	zt6057 (7869 bp upstream (indica))	6:10229070	6:10438134	A	T	intron_snp|non-synonymous_snp	non-synonymous_snp	1	1
OsR498G0612165900_SNP_ff_2	OsR498G0612165900.01		0	between primers (indica)	zt6057 (7609 bp upstream (indica))	6:10229330	6:10438394	C	G	intron_snp|non-synonymous_snp	non-synonymous_snp	1	1
OsR498G0612165900_SNP_nn_3	OsR498G0612165900.01		0	between primers (indica)	zt6057 (7164 bp upstream (indica))	6:10229775	6:10438838	C	T	intron_snp|synonymous_snp	3p_utr_snp	0	0
OsR498G0612311800_SNP_nn_1	OsR498G0612311800.01		0	between primers (indica)		6:12869956	6:17585222	A	G	5p_utr_snp	intergenic_snp	0	0
OsR498G0612311800_SNP_nn_2	OsR498G0612311800.01		61	downstream (indica)		6:12870145	6:17585030	G	T	intergenic_snp	intergenic_snp	0	0
OsR498G0612311800_SNP_nn_3	OsR498G0612311800.01		211	downstream (indica)		6:12870295	6:17584880	A	G	intergenic_snp	intergenic_snp	0	0
OsR498G0612311800_SNP_nn_4	OsR498G0612311800.01		364	downstream (indica)		6:12870448	6:17584727	T	C	intergenic_snp	intergenic_snp	0	0
OsR498G0612311800_SNP_nn_5	OsR498G0612311800.01		370	downstream (indica)		6:12870454	6:17584721	T	C	intergenic_snp	intergenic_snp	0	0
OsR498G0612961500_SNP_ff_1	OsR498G0612961500.01		0	between primers (indica)		6:26197307	6:24868419	T	G	intron_snp|non-synonymous_snp	non-synonymous_snp	1	1
OsR498G0612961500_SNP_ff_2	OsR498G0612961500.01		0	between primers (indica)		6:26197375	6:24868487	A	G	intron_snp|non-synonymous_snp	non-synonymous_snp	1	1
OsR498G0612961500_SNP_ff_3	OsR498G0612961500.01		0	between primers (indica)		6:26198557	6:24869667	T	C	intron_snp|3p_utr_snp|non-synonymous_snp	non-synonymous_snp	1	1
OsR498G0612961500_SNP_fn_1	OsR498G0612961500.01		0	between primers (indica)		6:26206318	6:24877426	G	A	intron_snp|premature stop codon_snp	5p_utr_snp	1	0
OsR498G0612961500_SNP_fn_2	OsR498G0612961500.01		0	between primers (indica)		6:26206339	6:24877447	T	C	non-synonymous_snp|intron_snp	5p_utr_snp	1	0
OsR498G0613050900_SNP_fn_1	OsR498G0613050900.01		0	between primers (indica)		6:27635128	6:26279488	A	G	non-synonymous_snp|intron_snp	intergenic_snp	1	0
OsR498G0613050900_SNP_fn_2	OsR498G0613050900.01		0	between primers (indica)		6:27635130	6:26279490	C	A	intron_snp|non-synonymous_snp	intergenic_snp	1	0
OsR498G0613050900_SNP_fn_3	OsR498G0613050900.01		0	between primers (indica)		6:27636601	6:26280963	T	G	intron_snp|non-synonymous_snp	intergenic_snp	1	0
OsR498G0613050900_SNP_fn_4	OsR498G0613050900.01		0	between primers (indica)		6:27636610	6:26280972	G	C	intron_snp|non-synonymous_snp	intergenic_snp	1	0
OsR498G0613050900_SNP_fn_5	OsR498G0613050900.01		0	between primers (indica)		6:27636725	6:26281087	A	T	intron_snp|non-synonymous_snp	intergenic_snp	1	0
OsR498G0613226800_SNP_nn_1	OsR498G0613226800.01		0	between primers (indica)		6:30374603	6:28928977	T	C	intron_snp|synonymous_snp	synonymous_snp	0	0
[truncated: 4,186 more rows]

## Sheet: Table G
Row Labels in table F	Count of Target ID in table S6		Count of counts	potential KASP at target
[truncated: 1,081 more rows]

## Sheet: Table H
Full variety name	Variety ID	Probable Group	Seed source	Country of origin of seed	Used in KASP design generation?	Genotyping success rate (%)
[truncated: 178 more rows]

[truncated: 5 more sheets: Table I, Table J, Table K, Table L, Table M]
